# Supplementary material for: Asianopis gen. nov., a new genus of the spider family Deinopidae from Asia
Source: Zookeys. 2020 Feb 12;911:67–99. doi: 10.3897/zookeys.911.38761 (PMC7031397; doi:10.3897/zookeys.911.38761)
Supplement: XML Treatment for Asianopis [file zookeys.911.38761-treatment1.xml]

<!DOCTYPE tp:taxon-treatment
  PUBLIC "-//TaxonX//DTD Taxonomic Treatment Publishing DTD v0 20100105//EN" "tax-treatment-NSO.dtd">
<tp:taxon-treatment xmlns:tp="http://www.plazi.org/taxpub"><tp:treatment-meta><kwd-group><label>Taxon classification</label><kwd><named-content xmlns:xlink="http://www.w3.org/1999/xlink" content-type="kingdom">Animalia</named-content></kwd><kwd><named-content xmlns:xlink="http://www.w3.org/1999/xlink" content-type="order">Araneae</named-content></kwd><kwd><named-content xmlns:xlink="http://www.w3.org/1999/xlink" content-type="family">Deinopidae</named-content></kwd></kwd-group><mixed-citation publication-type="journal"><person-group><name><surname>Lin</surname><given-names>Yejie</given-names></name><name><surname>Shao</surname><given-names>Lili</given-names></name><name><surname>Hänggi</surname><given-names>Ambros</given-names></name><name><surname>Caleb</surname><given-names>John T.D.</given-names></name><name><surname>Koh</surname><given-names>Joseph K.H.</given-names></name><name><surname>Jäger</surname><given-names>Peter</given-names></name><name><surname>Li</surname><given-names>Shuqiang</given-names></name></person-group><article-title><italic><tp:taxon-name><tp:taxon-name-part taxon-name-part-type="genus" reg="Asianopis">Asianopis</tp:taxon-name-part></tp:taxon-name></italic> gen. nov., a new genus of the spider family <tp:taxon-name><tp:taxon-name-part taxon-name-part-type="family">Deinopidae</tp:taxon-name-part></tp:taxon-name> from Asia</article-title><source>Zookeys</source><day>12</day><month>2</month><year>2020</year><volume>911</volume><fpage>67</fpage><lpage>99</lpage><pub-id pub-id-type="doi">10.3897/zookeys.911.38761</pub-id></mixed-citation></tp:treatment-meta><tp:nomenclature><label>Genus</label><tp:taxon-name><object-id xmlns:xlink="http://www.w3.org/1999/xlink" content-type="arpha" xlink:type="simple">2DF06D83-9CC6-5EF2-90BE-9E565F1FE4B5</object-id>
              <tp:taxon-name-part taxon-name-part-type="genus" reg="Asianopis">Asianopis</tp:taxon-name-part>
              <object-id xmlns:xlink="http://www.w3.org/1999/xlink" content-type="zoobank" xlink:type="simple">http://zoobank.org/C8CA3BB7-776C-4BB9-9E19-F819587E87AB</object-id>
            </tp:taxon-name><tp:taxon-authority>Lin &amp; Li</tp:taxon-authority><tp:taxon-status xmlns:xlink="http://www.w3.org/1999/xlink" xlink:type="simple">gen. nov.</tp:taxon-status></tp:nomenclature><tp:treatment-sec sec-type="type species" id="SECID0EFHAE"><title>Type species.</title><p><italic><tp:taxon-name><tp:taxon-name-part taxon-name-part-type="genus" reg="Asianopis">Asianopis</tp:taxon-name-part> <tp:taxon-name-part taxon-name-part-type="species" reg="zhuanghaoyuni">zhuanghaoyuni</tp:taxon-name-part></tp:taxon-name></italic> Lin &amp; Li, sp. nov.</p></tp:treatment-sec><tp:treatment-sec sec-type="etymology" id="SECID0EWHAE"><title>Etymology.</title><p>The generic name is a combination of the word “<italic>Asia</italic>”, referring to the distribution of the genus, and the generic name <italic><tp:taxon-name><tp:taxon-name-part taxon-name-part-type="genus" reg="Deinopis">Deinopis</tp:taxon-name-part></tp:taxon-name></italic>. The gender is feminine.</p></tp:treatment-sec><tp:treatment-sec sec-type="diagnosis" id="SECID0EFIAE"><title>Diagnosis.</title><p><italic><tp:taxon-name><tp:taxon-name-part taxon-name-part-type="genus" reg="Asianopis">Asianopis</tp:taxon-name-part></tp:taxon-name></italic> gen. nov. can be easily distinguished from <italic><tp:taxon-name><tp:taxon-name-part taxon-name-part-type="genus" reg="Deinopis">Deinopis</tp:taxon-name-part></tp:taxon-name></italic> by the following characters: a prominent setal fringe can be found above the posterior median eyes in both sexes of <italic><tp:taxon-name><tp:taxon-name-part taxon-name-part-type="genus" reg="Asianopis">Asianopis</tp:taxon-name-part></tp:taxon-name></italic> species (Fig. <xref ref-type="fig" rid="F4">4A, B</xref>), which is absent in <italic><tp:taxon-name><tp:taxon-name-part taxon-name-part-type="genus" reg="Deinopis">Deinopis</tp:taxon-name-part></tp:taxon-name></italic> (<xref ref-type="bibr" rid="B4">Coddington et al. 2012</xref>: fig. 3a); the embolic tip of male <italic><tp:taxon-name><tp:taxon-name-part taxon-name-part-type="genus" reg="Asianopis">Asianopis</tp:taxon-name-part></tp:taxon-name></italic> has an embolic middle apophysis (<italic><tp:taxon-name><tp:taxon-name-part taxon-name-part-type="genus" reg="Asianopis"/><tp:taxon-name-part taxon-name-part-type="species" reg="liukuensis">liukuensis</tp:taxon-name-part></tp:taxon-name></italic>-group, Fig. <xref ref-type="fig" rid="F21">21A</xref>), an embolic terminal apophysis or is weakly folded apically (<italic><tp:taxon-name><tp:taxon-name-part taxon-name-part-type="genus" reg="Asianopis"/><tp:taxon-name-part taxon-name-part-type="species" reg="zhuanghaoyuni">zhuanghaoyuni</tp:taxon-name-part></tp:taxon-name></italic>-group, Fig. <xref ref-type="fig" rid="F21">21B–E</xref>), whereas none of these characters is present in <italic><tp:taxon-name><tp:taxon-name-part taxon-name-part-type="genus" reg="Deinopis">Deinopis</tp:taxon-name-part></tp:taxon-name></italic> (<xref ref-type="bibr" rid="B4">Coddington et al. 2012</xref>: fig. 11m); the <abbrev xmlns:xlink="http://www.w3.org/1999/xlink" xlink:title="median apophysis–distal lobe" id="ABBRID0E4KAE" xlink:type="simple">MADL</abbrev> in <italic><tp:taxon-name><tp:taxon-name-part taxon-name-part-type="genus" reg="Asianopis">Asianopis</tp:taxon-name-part></tp:taxon-name></italic> is small and has a basal lobe, while in <italic><tp:taxon-name><tp:taxon-name-part taxon-name-part-type="genus" reg="Deinopis">Deinopis</tp:taxon-name-part></tp:taxon-name></italic>, the median apophysis is larger than the <abbrev xmlns:xlink="http://www.w3.org/1999/xlink" xlink:title="median apophysis–basal lobe" id="ABBRID0EPLAE" xlink:type="simple">MABL</abbrev> and covers the entire base (<xref ref-type="bibr" rid="B4">Coddington et al. 2012</xref>: fig. 11m); female chelicerae with many denticles between the promarginal and retromarginal teeth (Fig. <xref ref-type="fig" rid="F2">2F</xref>) or female chelicerae without denticles (Fig. <xref ref-type="fig" rid="F2">2H</xref>), in contrast, denticles are only at the center of any two adjoining retromarginal teeth in <italic><tp:taxon-name><tp:taxon-name-part taxon-name-part-type="genus" reg="Deinopis">Deinopis</tp:taxon-name-part></tp:taxon-name></italic> (<xref ref-type="bibr" rid="B4">Coddington et al. 2012</xref>: fig. 5c); femora I enlarged proximally in <italic><tp:taxon-name><tp:taxon-name-part taxon-name-part-type="genus" reg="Asianopis">Asianopis</tp:taxon-name-part></tp:taxon-name></italic> gen. nov. (<italic><tp:taxon-name><tp:taxon-name-part taxon-name-part-type="genus" reg="Asianopis"/><tp:taxon-name-part taxon-name-part-type="species" reg="liukuensis">liukuensis</tp:taxon-name-part></tp:taxon-name></italic> group, Fig. <xref ref-type="fig" rid="F2">2I</xref>) or not enlarged (<italic><tp:taxon-name><tp:taxon-name-part taxon-name-part-type="genus" reg="Asianopis"/><tp:taxon-name-part taxon-name-part-type="species" reg="zhuanghaoyuni">zhuanghaoyuni</tp:taxon-name-part></tp:taxon-name></italic>-group, Fig. <xref ref-type="fig" rid="F2">2J</xref>), but they are enlarged distally in <italic><tp:taxon-name><tp:taxon-name-part taxon-name-part-type="genus" reg="Deinopis">Deinopis</tp:taxon-name-part></tp:taxon-name></italic> (<xref ref-type="bibr" rid="B4">Coddington et al. 2012</xref>: fig. 3b); epigynal median plate lateral margins anchor-shaped in <italic><tp:taxon-name><tp:taxon-name-part taxon-name-part-type="genus" reg="Asianopis">Asianopis</tp:taxon-name-part></tp:taxon-name></italic> gen. nov. (Figs <xref ref-type="fig" rid="F3">3A</xref>, <xref ref-type="fig" rid="F6">6A</xref>), but ellipsoid in <italic><tp:taxon-name><tp:taxon-name-part taxon-name-part-type="genus" reg="Deinopis">Deinopis</tp:taxon-name-part></tp:taxon-name></italic> (<xref ref-type="bibr" rid="B4">Coddington et al. 2012</xref>: fig. 9b); <abbrev xmlns:xlink="http://www.w3.org/1999/xlink" xlink:title="spermathecal duct" id="ABBRID0ESOAE" xlink:type="simple">SpD</abbrev> is consistently narrow in <italic><tp:taxon-name><tp:taxon-name-part taxon-name-part-type="genus" reg="Asianopis">Asianopis</tp:taxon-name-part></tp:taxon-name></italic> gen. nov. (Figs <xref ref-type="fig" rid="F3">3B</xref>, <xref ref-type="fig" rid="F6">6B</xref>) but tapering in <italic><tp:taxon-name><tp:taxon-name-part taxon-name-part-type="genus" reg="Deinopis">Deinopis</tp:taxon-name-part></tp:taxon-name></italic> (<xref ref-type="bibr" rid="B4">Coddington et al. 2012</xref>: fig. 9d).</p><fig id="F1" position="float" orientation="portrait"><object-id xmlns:xlink="http://www.w3.org/1999/xlink" content-type="doi" xlink:type="simple">10.3897/zookeys.911.38761.figure1</object-id><object-id xmlns:xlink="http://www.w3.org/1999/xlink" content-type="arpha" xlink:type="simple">6310C386-12F3-52AC-80DC-C94A582DE604</object-id><label>Figure 1.</label><caption><p>Phylogenetic tree of <tp:taxon-name><tp:taxon-name-part taxon-name-part-type="family">Deinopidae</tp:taxon-name-part></tp:taxon-name> spiders based on 31 specimens. Numbers on nodes indicate Maximum Likelihood bootstrap values and Bayesian posterior probabilities.</p></caption><graphic xmlns:xlink="http://www.w3.org/1999/xlink" xlink:href="zookeys-911-067-g001.jpg" position="float" orientation="portrait" xlink:type="simple" id="oo_380013.jpg"><uri content-type="original_file" xlink:type="simple">https://binary.pensoft.net/fig/380013</uri></graphic></fig><fig id="F2" position="float" orientation="portrait"><object-id xmlns:xlink="http://www.w3.org/1999/xlink" content-type="doi" xlink:type="simple">10.3897/zookeys.911.38761.figure2</object-id><object-id xmlns:xlink="http://www.w3.org/1999/xlink" content-type="arpha" xlink:type="simple">FE228848-15E5-5997-93CA-A24347A452EB</object-id><label>Figure 2.</label><caption><p>Prosoma (frontal view, upper ♂, lower ♀) (<bold>A–D</bold>), chelicerae (<bold>E–H</bold>) and leg I (<bold>I–J</bold>). Figures <bold>A</bold> and <bold>C</bold> modified from <xref ref-type="bibr" rid="B4">Coddington et al. (2012)</xref>. <bold>A</bold><italic><tp:taxon-name><tp:taxon-name-part taxon-name-part-type="genus" reg="Deinopis">Deinopis</tp:taxon-name-part> <tp:taxon-name-part taxon-name-part-type="species" reg="spinosa">spinosa</tp:taxon-name-part></tp:taxon-name></italic><bold>B</bold><italic><tp:taxon-name><tp:taxon-name-part taxon-name-part-type="genus" reg="Asianopis">Asianopis</tp:taxon-name-part> <tp:taxon-name-part taxon-name-part-type="species" reg="liukuensis">liukuensis</tp:taxon-name-part></tp:taxon-name></italic> comb. nov. <bold>C</bold><italic><tp:taxon-name><tp:taxon-name-part taxon-name-part-type="genus" reg="Menneus">Menneus</tp:taxon-name-part> <tp:taxon-name-part taxon-name-part-type="species" reg="dromedarius">dromedarius</tp:taxon-name-part></tp:taxon-name></italic><bold>D</bold><italic><tp:taxon-name><tp:taxon-name-part taxon-name-part-type="genus" reg="Asianopis">Asianopis</tp:taxon-name-part> <tp:taxon-name-part taxon-name-part-type="species" reg="zhuanghaoyuni">zhuanghaoyuni</tp:taxon-name-part></tp:taxon-name></italic> sp. nov. <bold>E</bold> Chelicerae of male <italic><tp:taxon-name><tp:taxon-name-part taxon-name-part-type="genus" reg="Asianopis">A.</tp:taxon-name-part> <tp:taxon-name-part taxon-name-part-type="species" reg="liukuensis">liukuensis</tp:taxon-name-part></tp:taxon-name></italic> comb. nov. <bold>F</bold> Chelicerae of female <italic><tp:taxon-name><tp:taxon-name-part taxon-name-part-type="genus" reg="Asianopis">A.</tp:taxon-name-part> <tp:taxon-name-part taxon-name-part-type="species" reg="liukuensis">liukuensis</tp:taxon-name-part></tp:taxon-name></italic> comb. nov. (Arrows indicate the denticles) <bold>G</bold> Chelicerae of male <italic><tp:taxon-name><tp:taxon-name-part taxon-name-part-type="genus" reg="Asianopis">A.</tp:taxon-name-part> <tp:taxon-name-part taxon-name-part-type="species" reg="zhuanghaoyuni">zhuanghaoyuni</tp:taxon-name-part></tp:taxon-name></italic> sp. nov. <bold>H</bold> Chelicerae of female <italic><tp:taxon-name><tp:taxon-name-part taxon-name-part-type="genus" reg="Asianopis">A.</tp:taxon-name-part> <tp:taxon-name-part taxon-name-part-type="species" reg="zhuanghaoyuni">zhuanghaoyuni</tp:taxon-name-part></tp:taxon-name></italic> sp. nov. <bold>I</bold> Left leg I of female <italic><tp:taxon-name><tp:taxon-name-part taxon-name-part-type="genus" reg="Asianopis">A.</tp:taxon-name-part> <tp:taxon-name-part taxon-name-part-type="species" reg="liukuensis">liukuensis</tp:taxon-name-part></tp:taxon-name></italic> comb. nov. Arrow shows enlarged femur <bold>J</bold> Left leg I of female <italic><tp:taxon-name><tp:taxon-name-part taxon-name-part-type="genus" reg="Asianopis">A.</tp:taxon-name-part> <tp:taxon-name-part taxon-name-part-type="species" reg="zhuanghaoyuni">zhuanghaoyuni</tp:taxon-name-part></tp:taxon-name></italic> sp. nov.</p></caption><graphic xmlns:xlink="http://www.w3.org/1999/xlink" xlink:href="zookeys-911-067-g002.jpg" position="float" orientation="portrait" xlink:type="simple" id="oo_380014.jpg"><uri content-type="original_file" xlink:type="simple">https://binary.pensoft.net/fig/380014</uri></graphic></fig></tp:treatment-sec><tp:treatment-sec sec-type="description" id="SECID0E6UAE"><title>Description.</title><p><bold>Male.</bold> Total length 12.14–16.10 (<italic>n</italic> = 8), carapace pear-shaped, yellow-brown (<italic><tp:taxon-name><tp:taxon-name-part taxon-name-part-type="genus" reg="Asianopis"/><tp:taxon-name-part taxon-name-part-type="species" reg="liukuensis">liukuensis</tp:taxon-name-part></tp:taxon-name></italic>-group) or brown (<italic><tp:taxon-name><tp:taxon-name-part taxon-name-part-type="genus" reg="Asianopis"/><tp:taxon-name-part taxon-name-part-type="species" reg="zhuanghaoyuni">zhuanghaoyuni</tp:taxon-name-part></tp:taxon-name></italic>-group) with white edge, white line extending from cephalic area to posterior margin and small spines sparsely distributed; fovea longitudinal, indistinct. Chelicerae with a promarginal tooth and one or two retromarginal teeth (<italic><tp:taxon-name><tp:taxon-name-part taxon-name-part-type="genus" reg="Asianopis"/><tp:taxon-name-part taxon-name-part-type="species" reg="liukuensis">liukuensis</tp:taxon-name-part></tp:taxon-name></italic>-group) or with four promarginal teeth and 2–6 retromarginal teeth (<italic><tp:taxon-name><tp:taxon-name-part taxon-name-part-type="genus" reg="Asianopis"/><tp:taxon-name-part taxon-name-part-type="species" reg="zhuanghaoyuni">zhuanghaoyuni</tp:taxon-name-part></tp:taxon-name></italic>-group), no denticles. Endites and labium brown, distally white; sternum diamond-shaped, brown with median light band and few small spines. Legs brown, ventrally with black pattern and short spines, leg formula 1243. Opisthosoma cylindrical, brown or dark-brown with small black spots and irregular pattern. Cribellum entire, spinnerets brown (Figs <xref ref-type="fig" rid="F4">4</xref>, <xref ref-type="fig" rid="F10">10</xref>, <xref ref-type="fig" rid="F13">13</xref>, <xref ref-type="fig" rid="F16">16</xref>).</p><p><bold>Female.</bold> Total length 14–24 (<italic>n</italic> = 13). Chelicerae with four promarginal teeth and seven retromarginal teeth, many denticles in between the promarginal and retromarginal teeth (<italic><tp:taxon-name><tp:taxon-name-part taxon-name-part-type="genus" reg="Asianopis"/><tp:taxon-name-part taxon-name-part-type="species" reg="liukuensis">liukuensis</tp:taxon-name-part></tp:taxon-name></italic>-group) or four promarginal teeth and 8–13 retromarginal teeth, without denticles (<italic><tp:taxon-name><tp:taxon-name-part taxon-name-part-type="genus" reg="Asianopis"/><tp:taxon-name-part taxon-name-part-type="species" reg="zhuanghaoyuni">zhuanghaoyuni</tp:taxon-name-part></tp:taxon-name></italic>-group). Appearance of carapace, opisthosoma and legs as in male but femora of legs I enlarged basally (<italic><tp:taxon-name><tp:taxon-name-part taxon-name-part-type="genus" reg="Asianopis"/><tp:taxon-name-part taxon-name-part-type="species" reg="liukuensis">liukuensis</tp:taxon-name-part></tp:taxon-name></italic>-group) (Fig. <xref ref-type="fig" rid="F2">2I</xref>).</p><p>Male palpal tibia longer than cymbium; cymbium almost round; tegulum distinctly wider than the diameter of embolic coil (<italic><tp:taxon-name><tp:taxon-name-part taxon-name-part-type="genus" reg="Asianopis"/><tp:taxon-name-part taxon-name-part-type="species" reg="liukuensis">liukuensis</tp:taxon-name-part></tp:taxon-name></italic>-group) or tegulum obscured by embolic coil (<italic><tp:taxon-name><tp:taxon-name-part taxon-name-part-type="genus" reg="Asianopis"/><tp:taxon-name-part taxon-name-part-type="species" reg="zhuanghaoyuni">zhuanghaoyuni</tp:taxon-name-part></tp:taxon-name></italic>-group) (Figs <xref ref-type="fig" rid="F17">17</xref>, <xref ref-type="fig" rid="F18">18</xref>); embolus long and strongly coiled around <abbrev xmlns:xlink="http://www.w3.org/1999/xlink" xlink:title="median apophysis" id="ABBRID0EHZAE" xlink:type="simple">MA</abbrev>, embolic base beginning at 7–8 o’clock position, coiled 1200° (<italic><tp:taxon-name><tp:taxon-name-part taxon-name-part-type="genus" reg="Asianopis"/><tp:taxon-name-part taxon-name-part-type="species" reg="liukuensis">liukuensis</tp:taxon-name-part></tp:taxon-name></italic>-group) or more than 1500° (<italic><tp:taxon-name><tp:taxon-name-part taxon-name-part-type="genus" reg="Asianopis"/><tp:taxon-name-part taxon-name-part-type="species" reg="zhuanghaoyuni">zhuanghaoyuni</tp:taxon-name-part></tp:taxon-name></italic>-group), embolic tip straight (<italic><tp:taxon-name><tp:taxon-name-part taxon-name-part-type="genus" reg="Asianopis"/><tp:taxon-name-part taxon-name-part-type="species" reg="liukuensis">liukuensis</tp:taxon-name-part></tp:taxon-name></italic>-group) or widened subapically, folded and without apophysis (<italic><tp:taxon-name><tp:taxon-name-part taxon-name-part-type="genus" reg="Asianopis"/><tp:taxon-name-part taxon-name-part-type="species" reg="zhuanghaoyuni">zhuanghaoyuni</tp:taxon-name-part></tp:taxon-name></italic>-group); <abbrev xmlns:xlink="http://www.w3.org/1999/xlink" xlink:title="median apophysis" id="ABBRID0ET1AE" xlink:type="simple">MA</abbrev> small, directed at 7–8 o’clock position, with two lobes, a small lobe at the base, and a narrow distal lobe with two apophyses (<italic><tp:taxon-name><tp:taxon-name-part taxon-name-part-type="genus" reg="Asianopis"/><tp:taxon-name-part taxon-name-part-type="species" reg="liukuensis">liukuensis</tp:taxon-name-part></tp:taxon-name></italic>-group) or large, with two lobes, a large lobe at the base and a kidney-shaped distal lobe (<italic><tp:taxon-name><tp:taxon-name-part taxon-name-part-type="genus" reg="Asianopis"/><tp:taxon-name-part taxon-name-part-type="species" reg="zhuanghaoyuni">zhuanghaoyuni</tp:taxon-name-part></tp:taxon-name></italic>-group).</p><p>Epigyne with anchor-shaped median plate, <abbrev xmlns:xlink="http://www.w3.org/1999/xlink" xlink:title="copulatory opening" id="ABBRID0EN2AE" xlink:type="simple">CO</abbrev> distinct, <abbrev xmlns:xlink="http://www.w3.org/1999/xlink" xlink:title="copulatory duct" id="ABBRID0ER2AE" xlink:type="simple">CD</abbrev> with three turns, S oval, <abbrev xmlns:xlink="http://www.w3.org/1999/xlink" xlink:title="spermathecal duct" id="ABBRID0EV2AE" xlink:type="simple">SpD</abbrev> consistently wide (<italic><tp:taxon-name><tp:taxon-name-part taxon-name-part-type="genus" reg="Asianopis"/><tp:taxon-name-part taxon-name-part-type="species" reg="liukuensis">liukuensis</tp:taxon-name-part></tp:taxon-name></italic>-group) or with a well-developed <abbrev xmlns:xlink="http://www.w3.org/1999/xlink" xlink:title="median plate" id="ABBRID0ED3AE" xlink:type="simple">MP</abbrev>, obscuring <abbrev xmlns:xlink="http://www.w3.org/1999/xlink" xlink:title="copulatory opening" id="ABBRID0EH3AE" xlink:type="simple">CO</abbrev>, <abbrev xmlns:xlink="http://www.w3.org/1999/xlink" xlink:title="copulatory duct" id="ABBRID0EL3AE" xlink:type="simple">CD</abbrev> with 7–8 turns, S oval, <abbrev xmlns:xlink="http://www.w3.org/1999/xlink" xlink:title="spermathecal duct" id="ABBRID0EP3AE" xlink:type="simple">SpD</abbrev> consistently thin (<italic><tp:taxon-name><tp:taxon-name-part taxon-name-part-type="genus" reg="Asianopis"/><tp:taxon-name-part taxon-name-part-type="species" reg="zhuanghaoyuni">zhuanghaoyuni</tp:taxon-name-part></tp:taxon-name></italic>-group).</p></tp:treatment-sec><tp:treatment-sec sec-type="Molecular phylogeny" id="SECID0E43AE"><title>Molecular phylogeny.</title><p>The molecular phylogenetic analysis indicates with strong support that all the species in this study do not belong to <italic><tp:taxon-name><tp:taxon-name-part taxon-name-part-type="genus" reg="Deinopis">Deinopis</tp:taxon-name-part></tp:taxon-name></italic>. Based on the 4893 bp-aligned sequences of seven gene fragments, the <abbrev xmlns:xlink="http://www.w3.org/1999/xlink" xlink:title="Maximum likelihood" id="ABBRID0EK4AE" xlink:type="simple">ML</abbrev> and Bayesian analyses produced the same topology, showing a split of a Southwest China clade from other clades and is strongly supported (Bootstrap value: 88; <abbrev xmlns:xlink="http://www.w3.org/1999/xlink" xlink:title="posterior probabilities" id="ABBRID0EO4AE" xlink:type="simple">PP</abbrev>: 0.98) (Fig. <xref ref-type="fig" rid="F1">1</xref>). Our results are consistent with the results of <xref ref-type="bibr" rid="B3">Chamberland et al. (2018)</xref> who conducted a global phylogenetic analysis of <italic><tp:taxon-name><tp:taxon-name-part taxon-name-part-type="genus" reg="Deinopis">Deinopis</tp:taxon-name-part></tp:taxon-name></italic>. Therefore, the Southwest China clade can be classified as a new genus with strong support (Bootstrap value: 100; <abbrev xmlns:xlink="http://www.w3.org/1999/xlink" xlink:title="posterior probabilities" id="ABBRID0EB5AE" xlink:type="simple">PP</abbrev>: 1). Although intraspecific support values are low in both <abbrev xmlns:xlink="http://www.w3.org/1999/xlink" xlink:title="Maximum likelihood" id="ABBRID0EF5AE" xlink:type="simple">ML</abbrev> and Bayesian analyses results, basal nodes are strongly supported, including the sister relationship of <italic><tp:taxon-name><tp:taxon-name-part taxon-name-part-type="genus" reg="Asianopis">A.</tp:taxon-name-part> <tp:taxon-name-part taxon-name-part-type="species" reg="wangi">wangi</tp:taxon-name-part></tp:taxon-name></italic> Lin &amp; Li, sp. nov. &amp; <italic><tp:taxon-name><tp:taxon-name-part taxon-name-part-type="genus" reg="Asianopis">A.</tp:taxon-name-part> <tp:taxon-name-part taxon-name-part-type="species" reg="zhuanghaoyuni">zhuanghaoyuni</tp:taxon-name-part></tp:taxon-name></italic> Lin &amp; Li, sp. nov. (Bootstrap value: 95; <abbrev xmlns:xlink="http://www.w3.org/1999/xlink" xlink:title="posterior probabilities" id="ABBRID0E65AE" xlink:type="simple">PP</abbrev>: 1).</p></tp:treatment-sec><tp:treatment-sec sec-type="Natural habitat" id="SECID0ED6AE"><title>Natural habitat.</title><p>All the species of <italic><tp:taxon-name><tp:taxon-name-part taxon-name-part-type="genus" reg="Asianopis">Asianopis</tp:taxon-name-part></tp:taxon-name></italic> gen. nov. were collected from bushes in low-elevation forests.</p></tp:treatment-sec><tp:treatment-sec sec-type="Composition" id="SECID0EQ6AE"><title>Composition.</title><p>This new genus comprises two species groups: the <italic><tp:taxon-name><tp:taxon-name-part taxon-name-part-type="genus" reg="Asianopis"/><tp:taxon-name-part taxon-name-part-type="species" reg="liukuensis">liukuensis</tp:taxon-name-part></tp:taxon-name></italic>-group with two species: <italic><tp:taxon-name><tp:taxon-name-part taxon-name-part-type="genus" reg="Asianopis">A.</tp:taxon-name-part> <tp:taxon-name-part taxon-name-part-type="species" reg="dumogae">dumogae</tp:taxon-name-part></tp:taxon-name></italic> (Merian, 1911) sp. reval. comb. nov. and <italic><tp:taxon-name><tp:taxon-name-part taxon-name-part-type="genus" reg="Asianopis">A.</tp:taxon-name-part> <tp:taxon-name-part taxon-name-part-type="species" reg="liukuensis">liukuensis</tp:taxon-name-part></tp:taxon-name></italic> (Yin, Griswold &amp; Yan, 2002) comb. nov. and the <italic><tp:taxon-name><tp:taxon-name-part taxon-name-part-type="genus" reg="Asianopis"/><tp:taxon-name-part taxon-name-part-type="species" reg="zhuanghaoyuni">zhuanghaoyuni</tp:taxon-name-part></tp:taxon-name></italic>-group with five species: <italic><tp:taxon-name><tp:taxon-name-part taxon-name-part-type="genus" reg="Asianopis">A.</tp:taxon-name-part> <tp:taxon-name-part taxon-name-part-type="species" reg="celebensis">celebensis</tp:taxon-name-part></tp:taxon-name></italic> (Merian, 1911) comb. nov., <italic><tp:taxon-name><tp:taxon-name-part taxon-name-part-type="genus" reg="Asianopis">A.</tp:taxon-name-part> <tp:taxon-name-part taxon-name-part-type="species" reg="konplong">konplong</tp:taxon-name-part></tp:taxon-name></italic> (Logunov, 2018) comb. nov., <italic><tp:taxon-name><tp:taxon-name-part taxon-name-part-type="genus" reg="Asianopis">A.</tp:taxon-name-part> <tp:taxon-name-part taxon-name-part-type="species" reg="wangi">wangi</tp:taxon-name-part></tp:taxon-name></italic> sp. nov., <italic><tp:taxon-name><tp:taxon-name-part taxon-name-part-type="genus" reg="Asianopis">A.</tp:taxon-name-part> <tp:taxon-name-part taxon-name-part-type="species" reg="wuchaoi">wuchaoi</tp:taxon-name-part></tp:taxon-name></italic> sp. nov., and <italic><tp:taxon-name><tp:taxon-name-part taxon-name-part-type="genus" reg="Asianopis">A.</tp:taxon-name-part> <tp:taxon-name-part taxon-name-part-type="species" reg="zhuanghaoyuni">zhuanghaoyuni</tp:taxon-name-part></tp:taxon-name></italic> sp. nov.</p></tp:treatment-sec><tp:treatment-sec sec-type="distribution" id="SECID0EYCAG"><title>Distribution.</title><p>China (Fujian, Yunnan, Hong Kong, Guangxi, Hainan), India, Indonesia, and Vietnam.</p></tp:treatment-sec><tp:treatment-sec><!--Section generated to contain objects referenced in tp:taxon-treatment.--><fig id="F4" position="float" orientation="portrait"><object-id xmlns:xlink="http://www.w3.org/1999/xlink" content-type="doi" xlink:type="simple">10.3897/zookeys.911.38761.figure4</object-id><object-id xmlns:xlink="http://www.w3.org/1999/xlink" content-type="arpha" xlink:type="simple">C5B9A284-755D-5688-A503-5310066607BC</object-id><label>Figure 4.</label><caption><p><italic><tp:taxon-name><tp:taxon-name-part taxon-name-part-type="genus" reg="Asianopis">Asianopis</tp:taxon-name-part> <tp:taxon-name-part taxon-name-part-type="species" reg="liukuensis">liukuensis</tp:taxon-name-part></tp:taxon-name></italic> comb. nov., male from Xishuangbanna and female from Jianfengling. <bold>A</bold> Male prosoma, frontal view <bold>B</bold> Female prosoma, frontal view <bold>C</bold> Male habitus, dorsal view <bold>D</bold> Male habitus, ventral view <bold>E</bold> Female habitus, dorsal view <bold>F</bold> Female habitus, ventral view.</p></caption><graphic xmlns:xlink="http://www.w3.org/1999/xlink" xlink:href="zookeys-911-067-g004.jpg" position="float" orientation="portrait" xlink:type="simple" id="oo_380016.jpg"><uri content-type="original_file" xlink:type="simple">https://binary.pensoft.net/fig/380016</uri></graphic></fig><fig id="F21" position="float" orientation="portrait"><object-id xmlns:xlink="http://www.w3.org/1999/xlink" content-type="doi" xlink:type="simple">10.3897/zookeys.911.38761.figure21</object-id><object-id xmlns:xlink="http://www.w3.org/1999/xlink" content-type="arpha" xlink:type="simple">CF38CE57-1BE0-52AC-92E5-BCBAD8135160</object-id><label>Figure 21.</label><caption><p>Embolic tips of four species of <italic><tp:taxon-name><tp:taxon-name-part taxon-name-part-type="genus" reg="Asianopis">Asianopis</tp:taxon-name-part></tp:taxon-name></italic> gen. nov. <bold>A</bold><italic><tp:taxon-name><tp:taxon-name-part taxon-name-part-type="genus" reg="Asianopis">A.</tp:taxon-name-part> <tp:taxon-name-part taxon-name-part-type="species" reg="liukuensis">liukuensis</tp:taxon-name-part></tp:taxon-name></italic> (Yin, Griswold &amp; Yan, 2002) comb. nov. <bold>B</bold><italic><tp:taxon-name><tp:taxon-name-part taxon-name-part-type="genus" reg="Asianopis">A.</tp:taxon-name-part> <tp:taxon-name-part taxon-name-part-type="species" reg="wuchaoi">wuchaoi</tp:taxon-name-part></tp:taxon-name></italic> sp. nov. <bold>C</bold><italic><tp:taxon-name><tp:taxon-name-part taxon-name-part-type="genus" reg="Asianopis">A.</tp:taxon-name-part> <tp:taxon-name-part taxon-name-part-type="species" reg="zhuanghaoyuni">zhuanghaoyuni</tp:taxon-name-part></tp:taxon-name></italic> sp. nov. <bold>D</bold><italic><tp:taxon-name><tp:taxon-name-part taxon-name-part-type="genus" reg="Asianopis">A.</tp:taxon-name-part> <tp:taxon-name-part taxon-name-part-type="species" reg="wangi">wangi</tp:taxon-name-part></tp:taxon-name></italic> sp. nov.</p></caption><graphic xmlns:xlink="http://www.w3.org/1999/xlink" xlink:href="zookeys-911-067-g021.jpg" position="float" orientation="portrait" xlink:type="simple" id="oo_380033.jpg"><uri content-type="original_file" xlink:type="simple">https://binary.pensoft.net/fig/380033</uri></graphic></fig><fig id="F3" position="float" orientation="portrait"><object-id xmlns:xlink="http://www.w3.org/1999/xlink" content-type="doi" xlink:type="simple">10.3897/zookeys.911.38761.figure3</object-id><object-id xmlns:xlink="http://www.w3.org/1999/xlink" content-type="arpha" xlink:type="simple">F8B20ED6-F4D1-5AAA-91AD-44FC64E4AFE0</object-id><label>Figure 3.</label><caption><p><italic><tp:taxon-name><tp:taxon-name-part taxon-name-part-type="genus" reg="Asianopis">Asianopis</tp:taxon-name-part> <tp:taxon-name-part taxon-name-part-type="species" reg="dumogae">dumogae</tp:taxon-name-part></tp:taxon-name></italic> sp. reval. comb. nov., female type. <bold>A</bold> Epigyne <bold>B</bold> Vulva, dorsal view.</p></caption><graphic xmlns:xlink="http://www.w3.org/1999/xlink" xlink:href="zookeys-911-067-g003.jpg" position="float" orientation="portrait" xlink:type="simple" id="oo_380015.jpg"><uri content-type="original_file" xlink:type="simple">https://binary.pensoft.net/fig/380015</uri></graphic></fig><fig id="F6" position="float" orientation="portrait"><object-id xmlns:xlink="http://www.w3.org/1999/xlink" content-type="doi" xlink:type="simple">10.3897/zookeys.911.38761.figure6</object-id><object-id xmlns:xlink="http://www.w3.org/1999/xlink" content-type="arpha" xlink:type="simple">C8F5717E-3D9F-5BC8-A01B-CC1B2DB948BB</object-id><label>Figure 6.</label><caption><p><italic><tp:taxon-name><tp:taxon-name-part taxon-name-part-type="genus" reg="Asianopis">Asianopis</tp:taxon-name-part> <tp:taxon-name-part taxon-name-part-type="species" reg="liukuensis">liukuensis</tp:taxon-name-part></tp:taxon-name></italic> comb. nov., female from Jianfengling. <bold>A</bold> Epigyne <bold>B</bold> Vulva, dorsal view.</p></caption><graphic xmlns:xlink="http://www.w3.org/1999/xlink" xlink:href="zookeys-911-067-g006.jpg" position="float" orientation="portrait" xlink:type="simple" id="oo_380018.jpg"><uri content-type="original_file" xlink:type="simple">https://binary.pensoft.net/fig/380018</uri></graphic></fig><fig id="F10" position="float" orientation="portrait"><object-id xmlns:xlink="http://www.w3.org/1999/xlink" content-type="doi" xlink:type="simple">10.3897/zookeys.911.38761.figure10</object-id><object-id xmlns:xlink="http://www.w3.org/1999/xlink" content-type="arpha" xlink:type="simple">FF4347E8-34E3-5232-B962-D05B846EA712</object-id><label>Figure 10.</label><caption><p><italic><tp:taxon-name><tp:taxon-name-part taxon-name-part-type="genus" reg="Asianopis">Asianopis</tp:taxon-name-part> <tp:taxon-name-part taxon-name-part-type="species" reg="wangi">wangi</tp:taxon-name-part></tp:taxon-name></italic> sp. nov., male holotype and female paratype. <bold>A</bold> Male prosoma, frontal view <bold>B</bold> Female prosoma, frontal view <bold>C</bold> Male habitus, dorsal view <bold>D</bold> Male habitus, ventral view <bold>E</bold> Female habitus, dorsal view <bold>F</bold> Female habitus, ventral view.</p></caption><graphic xmlns:xlink="http://www.w3.org/1999/xlink" xlink:href="zookeys-911-067-g010.jpg" position="float" orientation="portrait" xlink:type="simple" id="oo_380022.jpg"><uri content-type="original_file" xlink:type="simple">https://binary.pensoft.net/fig/380022</uri></graphic></fig><fig id="F13" position="float" orientation="portrait"><object-id xmlns:xlink="http://www.w3.org/1999/xlink" content-type="doi" xlink:type="simple">10.3897/zookeys.911.38761.figure13</object-id><object-id xmlns:xlink="http://www.w3.org/1999/xlink" content-type="arpha" xlink:type="simple">A6EAA07B-0A86-5575-B87D-8A0C5BDED61C</object-id><label>Figure 13.</label><caption><p><italic><tp:taxon-name><tp:taxon-name-part taxon-name-part-type="genus" reg="Asianopis">Asianopis</tp:taxon-name-part> <tp:taxon-name-part taxon-name-part-type="species" reg="wuchaoi">wuchaoi</tp:taxon-name-part></tp:taxon-name></italic> sp. nov., male holotype and female paratype. <bold>A</bold> Male prosoma, frontal view <bold>B</bold> Female prosoma, frontal view <bold>C</bold> Male habitus, dorsal view <bold>D</bold> Male habitus, ventral view <bold>E</bold> Female habitus, dorsal view <bold>F</bold> Female habitus, ventral view.</p></caption><graphic xmlns:xlink="http://www.w3.org/1999/xlink" xlink:href="zookeys-911-067-g013.jpg" position="float" orientation="portrait" xlink:type="simple" id="oo_380025.jpg"><uri content-type="original_file" xlink:type="simple">https://binary.pensoft.net/fig/380025</uri></graphic></fig><fig id="F16" position="float" orientation="portrait"><object-id xmlns:xlink="http://www.w3.org/1999/xlink" content-type="doi" xlink:type="simple">10.3897/zookeys.911.38761.figure16</object-id><object-id xmlns:xlink="http://www.w3.org/1999/xlink" content-type="arpha" xlink:type="simple">12F00672-15A4-58A6-9419-4A6194138A58</object-id><label>Figure 16.</label><caption><p><italic><tp:taxon-name><tp:taxon-name-part taxon-name-part-type="genus" reg="Asianopis">Asianopis</tp:taxon-name-part> <tp:taxon-name-part taxon-name-part-type="species" reg="zhuanghaoyuni">zhuanghaoyuni</tp:taxon-name-part></tp:taxon-name></italic> sp. nov., male holotype and female paratype. <bold>A</bold> Male prosoma, frontal view <bold>B</bold> Female prosoma, frontal view <bold>C</bold> Male habitus, dorsal view <bold>D</bold> Male habitus, ventral view <bold>E</bold> Female habitus, dorsal view <bold>F</bold> Female habitus, ventral view.</p></caption><graphic xmlns:xlink="http://www.w3.org/1999/xlink" xlink:href="zookeys-911-067-g016.jpg" position="float" orientation="portrait" xlink:type="simple" id="oo_380028.jpg"><uri content-type="original_file" xlink:type="simple">https://binary.pensoft.net/fig/380028</uri></graphic></fig><fig id="F17" position="float" orientation="portrait"><object-id xmlns:xlink="http://www.w3.org/1999/xlink" content-type="doi" xlink:type="simple">10.3897/zookeys.911.38761.figure17</object-id><object-id xmlns:xlink="http://www.w3.org/1999/xlink" content-type="arpha" xlink:type="simple">B3849819-6C7C-5CF3-BB0B-FC7225759B61</object-id><label>Figure 17.</label><caption><p><italic><tp:taxon-name><tp:taxon-name-part taxon-name-part-type="genus" reg="Asianopis">Asianopis</tp:taxon-name-part> <tp:taxon-name-part taxon-name-part-type="species" reg="zhuanghaoyuni">zhuanghaoyuni</tp:taxon-name-part></tp:taxon-name></italic> sp. nov., male holotype, left palp. <bold>A</bold> Prolateral view <bold>B</bold> Retrolateral view.</p></caption><graphic xmlns:xlink="http://www.w3.org/1999/xlink" xlink:href="zookeys-911-067-g017.jpg" position="float" orientation="portrait" xlink:type="simple" id="oo_380029.jpg"><uri content-type="original_file" xlink:type="simple">https://binary.pensoft.net/fig/380029</uri></graphic></fig><fig id="F18" position="float" orientation="portrait"><object-id xmlns:xlink="http://www.w3.org/1999/xlink" content-type="doi" xlink:type="simple">10.3897/zookeys.911.38761.figure18</object-id><object-id xmlns:xlink="http://www.w3.org/1999/xlink" content-type="arpha" xlink:type="simple">77313048-6C4B-50D4-B4C2-AC05327F0C25</object-id><label>Figure 18.</label><caption><p><italic><tp:taxon-name><tp:taxon-name-part taxon-name-part-type="genus" reg="Asianopis">Asianopis</tp:taxon-name-part> <tp:taxon-name-part taxon-name-part-type="species" reg="zhuanghaoyuni">zhuanghaoyuni</tp:taxon-name-part></tp:taxon-name></italic> sp. nov., female paratype. <bold>A</bold> Epigyne <bold>B</bold> Vulva, dorsal view.</p></caption><graphic xmlns:xlink="http://www.w3.org/1999/xlink" xlink:href="zookeys-911-067-g018.jpg" position="float" orientation="portrait" xlink:type="simple" id="oo_380030.jpg"><uri content-type="original_file" xlink:type="simple">https://binary.pensoft.net/fig/380030</uri></graphic></fig></tp:treatment-sec><ref-list><ref id="B4"><mixed-citation xmlns:xlink="http://www.w3.org/1999/xlink" xlink:type="simple"><person-group><name name-style="western"><surname>Coddington</surname><given-names>JA</given-names></name><name name-style="western"><surname>Kuntner</surname><given-names>M</given-names></name><name name-style="western"><surname>Opell</surname><given-names>BD</given-names></name></person-group> (<year>2012</year>) <article-title>Systematics of the spider family <tp:taxon-name><tp:taxon-name-part taxon-name-part-type="family">Deinopidae</tp:taxon-name-part></tp:taxon-name> with a revision of the genus <italic><tp:taxon-name><tp:taxon-name-part taxon-name-part-type="genus">Menneus</tp:taxon-name-part></tp:taxon-name></italic>.</article-title><source>Smithsonian Contributions to Zoology</source><volume>636</volume>: <fpage>1</fpage>–<lpage>61</lpage>. <ext-link xlink:type="simple" ext-link-type="doi" xlink:href="10.5479/si.00810282.636.1">https://doi.org/10.5479/si.00810282.636.1</ext-link></mixed-citation></ref><ref id="B3"><mixed-citation xmlns:xlink="http://www.w3.org/1999/xlink" xlink:type="simple"><person-group><name name-style="western"><surname>Chamberland</surname><given-names>L</given-names></name><name name-style="western"><surname>McHugh</surname><given-names>A</given-names></name><name name-style="western"><surname>Kechejian</surname><given-names>S</given-names></name><name name-style="western"><surname>Binford</surname><given-names>GJ</given-names></name><name name-style="western"><surname>Bond</surname><given-names>JE</given-names></name><name name-style="western"><surname>Coddington</surname><given-names>JA</given-names></name><name name-style="western"><surname>Dolman</surname><given-names>G</given-names></name><name name-style="western"><surname>Hamilton</surname><given-names>CA</given-names></name><name name-style="western"><surname>Harvey</surname><given-names>MS</given-names></name><name name-style="western"><surname>Kuntner</surname><given-names>M</given-names></name><name name-style="western"><surname>Agnarsson</surname><given-names>I</given-names></name></person-group> (<year>2018</year>) <article-title>From Gondwana to GAARlandia: evolutionary history and biogeography of ogre-faced spiders (<italic><tp:taxon-name><tp:taxon-name-part taxon-name-part-type="genus">Deinopis</tp:taxon-name-part></tp:taxon-name></italic>).</article-title><source>Journal of Biogeography</source><volume>45</volume>: <fpage>2442</fpage>–<lpage>2457</lpage>. <ext-link xlink:type="simple" ext-link-type="doi" xlink:href="10.1111/jbi.13431">https://doi.org/10.1111/jbi.13431</ext-link></mixed-citation></ref></ref-list></tp:taxon-treatment>
