# Supplementary material for: Asianopis gen. nov., a new genus of the spider family Deinopidae from Asia
Source: Zookeys. 2020 Feb 12;911:67–99. doi: 10.3897/zookeys.911.38761 (PMC7031397; doi:10.3897/zookeys.911.38761)
Supplement: XML Treatment for Asianopis dumogae [file zookeys.911.38761-treatment2.xml]

<!DOCTYPE tp:taxon-treatment
  PUBLIC "-//TaxonX//DTD Taxonomic Treatment Publishing DTD v0 20100105//EN" "tax-treatment-NSO.dtd">
<tp:taxon-treatment xmlns:tp="http://www.plazi.org/taxpub"><tp:treatment-meta><kwd-group><label>Taxon classification</label><kwd><named-content xmlns:xlink="http://www.w3.org/1999/xlink" content-type="kingdom">Animalia</named-content></kwd><kwd><named-content xmlns:xlink="http://www.w3.org/1999/xlink" content-type="order">Araneae</named-content></kwd><kwd><named-content xmlns:xlink="http://www.w3.org/1999/xlink" content-type="family">Deinopidae</named-content></kwd></kwd-group><mixed-citation publication-type="journal"><person-group><name><surname>Lin</surname><given-names>Yejie</given-names></name><name><surname>Shao</surname><given-names>Lili</given-names></name><name><surname>Hänggi</surname><given-names>Ambros</given-names></name><name><surname>Caleb</surname><given-names>John T.D.</given-names></name><name><surname>Koh</surname><given-names>Joseph K.H.</given-names></name><name><surname>Jäger</surname><given-names>Peter</given-names></name><name><surname>Li</surname><given-names>Shuqiang</given-names></name></person-group><article-title><italic><tp:taxon-name><tp:taxon-name-part taxon-name-part-type="genus" reg="Asianopis">Asianopis</tp:taxon-name-part></tp:taxon-name></italic> gen. nov., a new genus of the spider family <tp:taxon-name><tp:taxon-name-part taxon-name-part-type="family">Deinopidae</tp:taxon-name-part></tp:taxon-name> from Asia</article-title><source>Zookeys</source><day>12</day><month>2</month><year>2020</year><volume>911</volume><fpage>67</fpage><lpage>99</lpage><pub-id pub-id-type="doi">10.3897/zookeys.911.38761</pub-id></mixed-citation></tp:treatment-meta><tp:nomenclature><tp:taxon-name><object-id xmlns:xlink="http://www.w3.org/1999/xlink" content-type="arpha" xlink:type="simple">AB4BA7F0-0635-5CC3-BBA6-9EAC7114A56E</object-id>
                <tp:taxon-name-part taxon-name-part-type="genus" reg="Asianopis">Asianopis</tp:taxon-name-part>
                <tp:taxon-name-part taxon-name-part-type="species" reg="dumogae">dumogae</tp:taxon-name-part>
              </tp:taxon-name><tp:taxon-authority>(Merian, 1911), sp. reval.</tp:taxon-authority><tp:taxon-status xmlns:xlink="http://www.w3.org/1999/xlink" xlink:type="simple">comb. nov.</tp:taxon-status><xref ref-type="fig" rid="F3">Fig. 3</xref><tp:nomenclature-citation-list><tp:nomenclature-citation><tp:taxon-name>
                    <tp:taxon-name-part taxon-name-part-type="genus" reg="Dinopis">Dinopis</tp:taxon-name-part> <tp:taxon-name-part taxon-name-part-type="species" reg="dumogae">dumogae</tp:taxon-name-part></tp:taxon-name><comment>Merian, 1911: 171 (♀ only, ♂ mismatched).</comment></tp:nomenclature-citation></tp:nomenclature-citation-list></tp:nomenclature><tp:treatment-sec sec-type="type material" id="SECID0EGFAG"><title>Type material examined.</title><p>1♀ (<named-content xmlns:xlink="http://www.w3.org/1999/xlink" content-type="dwc:institutional_code" xlink:type="simple">NMB</named-content>-ARAN-00514a), “Wald bei Duluduo”, Sulawesi Utara, forest near Duluduo, <named-content xmlns:xlink="http://www.w3.org/1999/xlink" content-type="dwc:verbatimCoordinates" xlink:type="simple"><named-content content-type="geo-json" specific-use="{&#34;type&#34;:&#34;Point&#34;,&#34;coordinates&#34;:[123.952778,0.525833]}" id="NCID0EXFAG" xlink:type="simple">00°31'33"N, 123°57'10"E</named-content></named-content>, Sulawesi, Indonesia.</p></tp:treatment-sec><tp:treatment-sec sec-type="diagnosis" id="SECID0E3FAG"><title>Diagnosis.</title><p>This species can be distinguished from <italic><tp:taxon-name><tp:taxon-name-part taxon-name-part-type="genus" reg="Asianopis">A.</tp:taxon-name-part> <tp:taxon-name-part taxon-name-part-type="species" reg="liukuensis">liukuensis</tp:taxon-name-part></tp:taxon-name></italic> comb. nov. by the <abbrev xmlns:xlink="http://www.w3.org/1999/xlink" xlink:title="median plate" id="ABBRID0ENGAG" xlink:type="simple">MP</abbrev> nearly covering the <abbrev xmlns:xlink="http://www.w3.org/1999/xlink" xlink:title="copulatory opening" id="ABBRID0ERGAG" xlink:type="simple">CO</abbrev>, S round, and the overall equal thickness of the <abbrev xmlns:xlink="http://www.w3.org/1999/xlink" xlink:title="copulatory duct" id="ABBRID0EVGAG" xlink:type="simple">CD</abbrev> (Figs <xref ref-type="fig" rid="F4">4</xref>, <xref ref-type="fig" rid="F6">6</xref>).</p><fig id="F3" position="float" orientation="portrait"><object-id xmlns:xlink="http://www.w3.org/1999/xlink" content-type="doi" xlink:type="simple">10.3897/zookeys.911.38761.figure3</object-id><object-id xmlns:xlink="http://www.w3.org/1999/xlink" content-type="arpha" xlink:type="simple">F8B20ED6-F4D1-5AAA-91AD-44FC64E4AFE0</object-id><label>Figure 3.</label><caption><p><italic><tp:taxon-name><tp:taxon-name-part taxon-name-part-type="genus" reg="Asianopis">Asianopis</tp:taxon-name-part> <tp:taxon-name-part taxon-name-part-type="species" reg="dumogae">dumogae</tp:taxon-name-part></tp:taxon-name></italic> sp. reval. comb. nov., female type. <bold>A</bold> Epigyne <bold>B</bold> Vulva, dorsal view.</p></caption><graphic xmlns:xlink="http://www.w3.org/1999/xlink" xlink:href="zookeys-911-067-g003.jpg" position="float" orientation="portrait" xlink:type="simple" id="oo_380015.jpg"><uri content-type="original_file" xlink:type="simple">https://binary.pensoft.net/fig/380015</uri></graphic></fig><fig id="F4" position="float" orientation="portrait"><object-id xmlns:xlink="http://www.w3.org/1999/xlink" content-type="doi" xlink:type="simple">10.3897/zookeys.911.38761.figure4</object-id><object-id xmlns:xlink="http://www.w3.org/1999/xlink" content-type="arpha" xlink:type="simple">C5B9A284-755D-5688-A503-5310066607BC</object-id><label>Figure 4.</label><caption><p><italic><tp:taxon-name><tp:taxon-name-part taxon-name-part-type="genus" reg="Asianopis">Asianopis</tp:taxon-name-part> <tp:taxon-name-part taxon-name-part-type="species" reg="liukuensis">liukuensis</tp:taxon-name-part></tp:taxon-name></italic> comb. nov., male from Xishuangbanna and female from Jianfengling. <bold>A</bold> Male prosoma, frontal view <bold>B</bold> Female prosoma, frontal view <bold>C</bold> Male habitus, dorsal view <bold>D</bold> Male habitus, ventral view <bold>E</bold> Female habitus, dorsal view <bold>F</bold> Female habitus, ventral view.</p></caption><graphic xmlns:xlink="http://www.w3.org/1999/xlink" xlink:href="zookeys-911-067-g004.jpg" position="float" orientation="portrait" xlink:type="simple" id="oo_380016.jpg"><uri content-type="original_file" xlink:type="simple">https://binary.pensoft.net/fig/380016</uri></graphic></fig><fig id="F5" position="float" orientation="portrait"><object-id xmlns:xlink="http://www.w3.org/1999/xlink" content-type="doi" xlink:type="simple">10.3897/zookeys.911.38761.figure5</object-id><object-id xmlns:xlink="http://www.w3.org/1999/xlink" content-type="arpha" xlink:type="simple">208CC294-D3F6-5841-B6DC-8FBFC62384F7</object-id><label>Figure 5.</label><caption><p><italic><tp:taxon-name><tp:taxon-name-part taxon-name-part-type="genus" reg="Asianopis">Asianopis</tp:taxon-name-part> <tp:taxon-name-part taxon-name-part-type="species" reg="liukuensis">liukuensis</tp:taxon-name-part></tp:taxon-name></italic> comb. nov., left palp, male from Xishuangbanna. <bold>A</bold> Prolateral view <bold>B</bold> Retrolateral view.</p></caption><graphic xmlns:xlink="http://www.w3.org/1999/xlink" xlink:href="zookeys-911-067-g005.jpg" position="float" orientation="portrait" xlink:type="simple" id="oo_380017.jpg"><uri content-type="original_file" xlink:type="simple">https://binary.pensoft.net/fig/380017</uri></graphic></fig></tp:treatment-sec><tp:treatment-sec sec-type="description" id="SECID0E4JAG"><title>Description.</title><p>See <xref ref-type="bibr" rid="B12">Merian (1911)</xref>. Photos of the epigyne of the syntype are given in Figure <xref ref-type="fig" rid="F6">6</xref>.</p><fig id="F6" position="float" orientation="portrait"><object-id xmlns:xlink="http://www.w3.org/1999/xlink" content-type="doi" xlink:type="simple">10.3897/zookeys.911.38761.figure6</object-id><object-id xmlns:xlink="http://www.w3.org/1999/xlink" content-type="arpha" xlink:type="simple">C8F5717E-3D9F-5BC8-A01B-CC1B2DB948BB</object-id><label>Figure 6.</label><caption><p><italic><tp:taxon-name><tp:taxon-name-part taxon-name-part-type="genus" reg="Asianopis">Asianopis</tp:taxon-name-part> <tp:taxon-name-part taxon-name-part-type="species" reg="liukuensis">liukuensis</tp:taxon-name-part></tp:taxon-name></italic> comb. nov., female from Jianfengling. <bold>A</bold> Epigyne <bold>B</bold> Vulva, dorsal view.</p></caption><graphic xmlns:xlink="http://www.w3.org/1999/xlink" xlink:href="zookeys-911-067-g006.jpg" position="float" orientation="portrait" xlink:type="simple" id="oo_380018.jpg"><uri content-type="original_file" xlink:type="simple">https://binary.pensoft.net/fig/380018</uri></graphic></fig></tp:treatment-sec><tp:treatment-sec sec-type="distribution" id="SECID0EHLAG"><title>Distribution.</title><p>Indonesia (North Sulawesi).</p></tp:treatment-sec><tp:treatment-sec sec-type="comments" id="SECID0EMLAG"><title>Comments.</title><p><xref ref-type="bibr" rid="B12">Merian (1911)</xref> reported <italic><tp:taxon-name><tp:taxon-name-part taxon-name-part-type="genus" reg="Dinopis">D.</tp:taxon-name-part> <tp:taxon-name-part taxon-name-part-type="species" reg="celebensis">celebensis</tp:taxon-name-part></tp:taxon-name></italic> based on three specimens from different localities in Sulawesi, Indonesia. One male (<named-content xmlns:xlink="http://www.w3.org/1999/xlink" content-type="dwc:institutional_code" xlink:type="simple">NMB</named-content>-ARAN-00514b, “Zentral-Celebes, nördlich vom Golf von Bone”, South Sulawesi, north of the Gulf of Boni (precise locality not known), one female from North Sulawesi (<named-content xmlns:xlink="http://www.w3.org/1999/xlink" content-type="dwc:institutional_code" xlink:type="simple">NMB</named-content>-ARAN-00514a, “Wald bei Duluduo”, Sulawesi Utara, forest near Duluduo, <named-content xmlns:xlink="http://www.w3.org/1999/xlink" content-type="dwc:verbatimCoordinates" xlink:type="simple"><named-content content-type="geo-json" specific-use="{&#34;type&#34;:&#34;Point&#34;,&#34;coordinates&#34;:[123.952778,0.525833]}" id="NCID0EUMAG" xlink:type="simple">00°31'33"N, 123°57'10"E</named-content></named-content> and one female from Central Sulawesi (<named-content xmlns:xlink="http://www.w3.org/1999/xlink" content-type="dwc:institutional_code" xlink:type="simple">NMB</named-content>-ARAN-00514c, Larga, südlich vom Posso-See, unterhalb Patiro Rano, bei 900 m, Central Sulawesi, south of Lake Poso at an elevation of 900 m (the localities “Larga” and “Patiro Rano” could not be located on maps; the epigyne of this specimen is missing, but the specimen is clearly larger than the others).</p><p><xref ref-type="bibr" rid="B12">Merian (1911)</xref> stated that the male and the females may not represent the same species and suggested the name <italic><tp:taxon-name><tp:taxon-name-part taxon-name-part-type="genus" reg="Dinopis">D.</tp:taxon-name-part> <tp:taxon-name-part taxon-name-part-type="species" reg="celebensis">celebensis</tp:taxon-name-part></tp:taxon-name></italic> for the male, and <italic><tp:taxon-name><tp:taxon-name-part taxon-name-part-type="genus" reg="Dinopis">D.</tp:taxon-name-part> <tp:taxon-name-part taxon-name-part-type="species" reg="dumogae">dumogae</tp:taxon-name-part></tp:taxon-name></italic> for the female. According to the International Code of Zoological Nomenclature (International Commission on Zoological Nomenclature 1999: Article 11.5.1), such conditionally proposed species names are potentially available as valid names if published before 1961. The species has not been listed in any of the catalogues. We examined the types and concluded the male and the two females are indeed three different species. The palp of the male <italic><tp:taxon-name><tp:taxon-name-part taxon-name-part-type="genus" reg="Dinopis">D.</tp:taxon-name-part> <tp:taxon-name-part taxon-name-part-type="species" reg="celebensis">celebensis</tp:taxon-name-part></tp:taxon-name></italic> exhibits features of the <italic><tp:taxon-name><tp:taxon-name-part taxon-name-part-type="genus" reg="Asianopis"/><tp:taxon-name-part taxon-name-part-type="species" reg="zhuanghaoyuni">zhuanghaoyuni</tp:taxon-name-part></tp:taxon-name></italic> group: the tegulum is obscured by the embolic coil, and the embolus is long and strongly coiled around the <abbrev xmlns:xlink="http://www.w3.org/1999/xlink" xlink:title="median apophysis" id="ABBRID0ESOAG" xlink:type="simple">MA</abbrev>. The female from North Sulawesi (Doloduo) has features of the <italic><tp:taxon-name><tp:taxon-name-part taxon-name-part-type="genus" reg="Asianopis"/><tp:taxon-name-part taxon-name-part-type="species" reg="liukuensis">liukuensis</tp:taxon-name-part></tp:taxon-name></italic> group: an anchor-shaped median plate, <abbrev xmlns:xlink="http://www.w3.org/1999/xlink" xlink:title="copulatory opening" id="ABBRID0EAPAG" xlink:type="simple">CO</abbrev> distinct, <abbrev xmlns:xlink="http://www.w3.org/1999/xlink" xlink:title="copulatory duct" id="ABBRID0EEPAG" xlink:type="simple">CD</abbrev> with three turns. Thus, we revalidated the female <italic><tp:taxon-name><tp:taxon-name-part taxon-name-part-type="genus" reg="Dinopis">D.</tp:taxon-name-part> <tp:taxon-name-part taxon-name-part-type="species" reg="dumogae">dumogae</tp:taxon-name-part></tp:taxon-name></italic> as <italic><tp:taxon-name><tp:taxon-name-part taxon-name-part-type="genus" reg="Asianopis">Asianopis</tp:taxon-name-part> <tp:taxon-name-part taxon-name-part-type="species" reg="dumogae">dumogae</tp:taxon-name-part></tp:taxon-name></italic> (Merian, 1911), sp. reval. comb. nov.</p></tp:treatment-sec><ref-list><ref id="B12"><mixed-citation xmlns:xlink="http://www.w3.org/1999/xlink" xlink:type="simple"><person-group><name name-style="western"><surname>Merian</surname><given-names>P</given-names></name></person-group> (<year>1911</year>) <article-title>Die Spinnenfauna von Celebes. Beiträge zur Tiergeographie im Indoaustralischen Archipel.</article-title><source>Zoologische Jahrbücher, Abteilung für Systematik, Geographie und Biologie der Tiere</source><volume>31</volume>: <fpage>165</fpage>–<lpage>354</lpage>.</mixed-citation></ref></ref-list></tp:taxon-treatment>
