# Supplementary material for: Asianopis gen. nov., a new genus of the spider family Deinopidae from Asia
Source: Zookeys. 2020 Feb 12;911:67–99. doi: 10.3897/zookeys.911.38761 (PMC7031397; doi:10.3897/zookeys.911.38761)
Supplement: XML Treatment for Asianopis liukuensis [file zookeys.911.38761-treatment3.xml]

<!DOCTYPE tp:taxon-treatment
  PUBLIC "-//TaxonX//DTD Taxonomic Treatment Publishing DTD v0 20100105//EN" "tax-treatment-NSO.dtd">
<tp:taxon-treatment xmlns:tp="http://www.plazi.org/taxpub"><tp:treatment-meta><kwd-group><label>Taxon classification</label><kwd><named-content xmlns:xlink="http://www.w3.org/1999/xlink" content-type="kingdom">Animalia</named-content></kwd><kwd><named-content xmlns:xlink="http://www.w3.org/1999/xlink" content-type="order">Araneae</named-content></kwd><kwd><named-content xmlns:xlink="http://www.w3.org/1999/xlink" content-type="family">Deinopidae</named-content></kwd></kwd-group><mixed-citation publication-type="journal"><person-group><name><surname>Lin</surname><given-names>Yejie</given-names></name><name><surname>Shao</surname><given-names>Lili</given-names></name><name><surname>Hänggi</surname><given-names>Ambros</given-names></name><name><surname>Caleb</surname><given-names>John T.D.</given-names></name><name><surname>Koh</surname><given-names>Joseph K.H.</given-names></name><name><surname>Jäger</surname><given-names>Peter</given-names></name><name><surname>Li</surname><given-names>Shuqiang</given-names></name></person-group><article-title><italic><tp:taxon-name><tp:taxon-name-part taxon-name-part-type="genus" reg="Asianopis">Asianopis</tp:taxon-name-part></tp:taxon-name></italic> gen. nov., a new genus of the spider family <tp:taxon-name><tp:taxon-name-part taxon-name-part-type="family">Deinopidae</tp:taxon-name-part></tp:taxon-name> from Asia</article-title><source>Zookeys</source><day>12</day><month>2</month><year>2020</year><volume>911</volume><fpage>67</fpage><lpage>99</lpage><pub-id pub-id-type="doi">10.3897/zookeys.911.38761</pub-id></mixed-citation></tp:treatment-meta><tp:nomenclature><tp:taxon-name><object-id xmlns:xlink="http://www.w3.org/1999/xlink" content-type="arpha" xlink:type="simple">0B61E438-BC43-5540-8A8D-04906837BEB3</object-id>
                <tp:taxon-name-part taxon-name-part-type="genus" reg="Asianopis">Asianopis</tp:taxon-name-part>
                <tp:taxon-name-part taxon-name-part-type="species" reg="liukuensis">liukuensis</tp:taxon-name-part>
              </tp:taxon-name><tp:taxon-authority>(Yin, Griswold &amp; Yan, 2002)</tp:taxon-authority><tp:taxon-status xmlns:xlink="http://www.w3.org/1999/xlink" xlink:type="simple">comb. nov.</tp:taxon-status><xref ref-type="fig" rid="F2">Figs 2B, E, F, I</xref><xref ref-type="fig" rid="F4">, 4</xref><xref ref-type="fig" rid="F5">, 5</xref><xref ref-type="fig" rid="F6">, 6</xref><xref ref-type="fig" rid="F7">, 7</xref><xref ref-type="fig" rid="F8">, 8</xref><xref ref-type="fig" rid="F19">, 19</xref><xref ref-type="fig" rid="F21">, 21A</xref><xref ref-type="fig" rid="F22">, 22A, G</xref><xref ref-type="fig" rid="F23">, 23</xref><tp:nomenclature-citation-list><tp:nomenclature-citation><tp:taxon-name>
                    <tp:taxon-name-part taxon-name-part-type="genus" reg="Deinopis">Deinopis</tp:taxon-name-part> <tp:taxon-name-part taxon-name-part-type="species" reg="liukuensis">liukuensis</tp:taxon-name-part></tp:taxon-name><comment>Yin et al., 2002: 610, figs 1–7 (♂♀)</comment></tp:nomenclature-citation><tp:nomenclature-citation><tp:taxon-name>
                    <tp:taxon-name-part taxon-name-part-type="genus" reg="Deinopis">Deinopis</tp:taxon-name-part> <tp:taxon-name-part taxon-name-part-type="species" reg="liukuensis">liukuensis</tp:taxon-name-part></tp:taxon-name><comment>Zhang &amp; Wang, 2017: 238 (♂♀)</comment></tp:nomenclature-citation><tp:nomenclature-citation><tp:taxon-name>
                    <tp:taxon-name-part taxon-name-part-type="genus" reg="Deinopis">Deinopis</tp:taxon-name-part> <tp:taxon-name-part taxon-name-part-type="species" reg="scrubjunglei">scrubjunglei</tp:taxon-name-part></tp:taxon-name><comment>Caleb &amp; Mathai, 2014: 2, figs 1–20 (♂♀) syn. nov.</comment></tp:nomenclature-citation></tp:nomenclature-citation-list></tp:nomenclature><tp:treatment-sec sec-type="material" id="SECID0EYTAG"><title>Type.</title><p><bold><italic>Holotype</italic>.</bold> ♂ (<named-content xmlns:xlink="http://www.w3.org/1999/xlink" content-type="dwc:institutional_code" xlink:type="simple">HNU</named-content>, no. 00-LK-1, lost), China, Yunnan Province, Liuku, Mt Gaoligong, <named-content xmlns:xlink="http://www.w3.org/1999/xlink" content-type="dwc:verbatimCoordinates" xlink:type="simple"><named-content content-type="geo-json" specific-use="{&#34;type&#34;:&#34;Point&#34;,&#34;coordinates&#34;:[98.510000,25.513333]}" id="NCID0EOUAG" xlink:type="simple">25°30'48"N, 98°30'36"E</named-content></named-content>, elevation ca 800 m, 26.VI.2000, Heng-Mei Yan leg.</p></tp:treatment-sec><tp:treatment-sec sec-type="type material" id="SECID0ETUAG"><title>Type materials of <italic><tp:taxon-name><tp:taxon-name-part taxon-name-part-type="genus" reg="Deinopis">Deinopis</tp:taxon-name-part> <tp:taxon-name-part taxon-name-part-type="species" reg="scrubjunglei">scrubjunglei</tp:taxon-name-part></tp:taxon-name></italic> examined.</title><p>♂ (<named-content xmlns:xlink="http://www.w3.org/1999/xlink" content-type="dwc:institutional_code" xlink:type="simple">SRC-ZSI</named-content> I/SP 19), Madras Christian College, Chennai, Tamil Nadu, <named-content xmlns:xlink="http://www.w3.org/1999/xlink" content-type="dwc:verbatimCoordinates" xlink:type="simple"><named-content content-type="geo-json" specific-use="{&#34;type&#34;:&#34;Point&#34;,&#34;coordinates&#34;:[80.123500,12.920194]}" id="NCID0EQVAG" xlink:type="simple">12°55'12.7"N, 80°07'24.6"E</named-content></named-content>, elevation ca 32 m, 5.XII.2013, John Caleb T.D. leg.; ♀ (<named-content xmlns:xlink="http://www.w3.org/1999/xlink" content-type="dwc:institutional_code" xlink:type="simple">SRC-ZSI</named-content> I/SP 20), 22.IV.2014, same location, John Caleb T.D and Karthy leg.</p></tp:treatment-sec><tp:treatment-sec sec-type="material" id="SECID0E4VAG"><title>Other material examined.</title><p>2♂, China, Yunnan Province, Xishuangbanna Dai Autonomous Region, rubber tree plantation near Jinghong City, 28.IV.2016, Chaotai Wei leg.; 1♀, China, Hainan Island, Ledong County, Jianfengling National Park, 13.VII.2019, Zixuan Lin leg.</p></tp:treatment-sec><tp:treatment-sec sec-type="diagnosis" id="SECID0ECWAG"><title>Diagnosis.</title><p>This species can be distinguished from other congeners by the distinct female copulatory opening, oval S, and <abbrev xmlns:xlink="http://www.w3.org/1999/xlink" xlink:title="copulatory duct" id="ABBRID0EIWAG" xlink:type="simple">CD</abbrev> tapering from the copulatory opening to spermatheca (Figs <xref ref-type="fig" rid="F6">6</xref>, <xref ref-type="fig" rid="F8">8</xref>).</p></tp:treatment-sec><tp:treatment-sec sec-type="description" id="SECID0EUWAG"><title>Description.</title><p>See <xref ref-type="bibr" rid="B20">Yin et al. (2002)</xref> and <xref ref-type="bibr" rid="B1">Caleb and Mathai (2014)</xref>.</p></tp:treatment-sec><tp:treatment-sec sec-type="distribution" id="SECID0ECXAG"><title>Distribution.</title><p>China (Yunnan, Guangxi, Hainan), India.</p></tp:treatment-sec><tp:treatment-sec sec-type="comments" id="SECID0EHXAG"><title>Comments.</title><p>Type materials of <italic><tp:taxon-name><tp:taxon-name-part taxon-name-part-type="genus" reg="Deinopis">D.</tp:taxon-name-part> <tp:taxon-name-part taxon-name-part-type="species" reg="scrubjunglei">scrubjunglei</tp:taxon-name-part></tp:taxon-name></italic> syn. nov. were examined and no differences between <italic><tp:taxon-name><tp:taxon-name-part taxon-name-part-type="genus" reg="Asianopis">A.</tp:taxon-name-part> <tp:taxon-name-part taxon-name-part-type="species" reg="liukuensis">liukuensis</tp:taxon-name-part></tp:taxon-name></italic> and <italic><tp:taxon-name><tp:taxon-name-part taxon-name-part-type="genus" reg="Deinopis">D.</tp:taxon-name-part> <tp:taxon-name-part taxon-name-part-type="species" reg="scrubjunglei">scrubjunglei</tp:taxon-name-part></tp:taxon-name></italic> were observed. Thus, we consider <italic><tp:taxon-name><tp:taxon-name-part taxon-name-part-type="genus" reg="Deinopis">D.</tp:taxon-name-part> <tp:taxon-name-part taxon-name-part-type="species" reg="scrubjunglei">scrubjunglei</tp:taxon-name-part></tp:taxon-name></italic> to be a synonym of <italic><tp:taxon-name><tp:taxon-name-part taxon-name-part-type="genus" reg="Asianopis">A.</tp:taxon-name-part> <tp:taxon-name-part taxon-name-part-type="species" reg="liukuensis">liukuensis</tp:taxon-name-part></tp:taxon-name></italic>, and the figures of <italic><tp:taxon-name><tp:taxon-name-part taxon-name-part-type="genus" reg="Deinopis">D.</tp:taxon-name-part> <tp:taxon-name-part taxon-name-part-type="species" reg="scrubjunglei">scrubjunglei</tp:taxon-name-part></tp:taxon-name></italic> are given for comparison (Figs <xref ref-type="fig" rid="F7">7</xref>, <xref ref-type="fig" rid="F8">8</xref>, <xref ref-type="fig" rid="F19">19C</xref>).</p><fig id="F7" position="float" orientation="portrait"><object-id xmlns:xlink="http://www.w3.org/1999/xlink" content-type="doi" xlink:type="simple">10.3897/zookeys.911.38761.figure7</object-id><object-id xmlns:xlink="http://www.w3.org/1999/xlink" content-type="arpha" xlink:type="simple">FE3ADF08-3DBC-5D97-9F23-B6FF6EFC054B</object-id><label>Figure 7.</label><caption><p><italic><tp:taxon-name><tp:taxon-name-part taxon-name-part-type="genus" reg="Asianopis">Asianopis</tp:taxon-name-part> <tp:taxon-name-part taxon-name-part-type="species" reg="liukuensis">liukuensis</tp:taxon-name-part></tp:taxon-name></italic> comb. nov., left palp, holotype male of <italic><tp:taxon-name><tp:taxon-name-part taxon-name-part-type="genus" reg="Deinopis">Deinopis</tp:taxon-name-part> <tp:taxon-name-part taxon-name-part-type="species" reg="scrubjunglei">scrubjunglei</tp:taxon-name-part></tp:taxon-name></italic> syn. nov. <bold>A</bold> Prolateral view <bold>B</bold> Retrolateral view.</p></caption><graphic xmlns:xlink="http://www.w3.org/1999/xlink" xlink:href="zookeys-911-067-g007.jpg" position="float" orientation="portrait" xlink:type="simple" id="oo_380019.jpg"><uri content-type="original_file" xlink:type="simple">https://binary.pensoft.net/fig/380019</uri></graphic></fig><fig id="F8" position="float" orientation="portrait"><object-id xmlns:xlink="http://www.w3.org/1999/xlink" content-type="doi" xlink:type="simple">10.3897/zookeys.911.38761.figure8</object-id><object-id xmlns:xlink="http://www.w3.org/1999/xlink" content-type="arpha" xlink:type="simple">82F1DF54-580B-56EE-B1E4-C6661719BBCA</object-id><label>Figure 8.</label><caption><p><italic><tp:taxon-name><tp:taxon-name-part taxon-name-part-type="genus" reg="Asianopis">Asianopis</tp:taxon-name-part> <tp:taxon-name-part taxon-name-part-type="species" reg="liukuensis">liukuensis</tp:taxon-name-part></tp:taxon-name></italic> comb. nov., paratype female of <italic><tp:taxon-name><tp:taxon-name-part taxon-name-part-type="genus" reg="Deinopis">Deinopis</tp:taxon-name-part> <tp:taxon-name-part taxon-name-part-type="species" reg="scrubjunglei">scrubjunglei</tp:taxon-name-part></tp:taxon-name></italic> syn. nov. <bold>A</bold> Epigyne <bold>B</bold> Vulva, dorsal view.</p></caption><graphic xmlns:xlink="http://www.w3.org/1999/xlink" xlink:href="zookeys-911-067-g008.jpg" position="float" orientation="portrait" xlink:type="simple" id="oo_380020.jpg"><uri content-type="original_file" xlink:type="simple">https://binary.pensoft.net/fig/380020</uri></graphic></fig></tp:treatment-sec><tp:treatment-sec><!--Section generated to contain objects referenced in tp:taxon-treatment.--><fig id="F2" position="float" orientation="portrait"><object-id xmlns:xlink="http://www.w3.org/1999/xlink" content-type="doi" xlink:type="simple">10.3897/zookeys.911.38761.figure2</object-id><object-id xmlns:xlink="http://www.w3.org/1999/xlink" content-type="arpha" xlink:type="simple">FE228848-15E5-5997-93CA-A24347A452EB</object-id><label>Figure 2.</label><caption><p>Prosoma (frontal view, upper ♂, lower ♀) (<bold>A–D</bold>), chelicerae (<bold>E–H</bold>) and leg I (<bold>I–J</bold>). Figures <bold>A</bold> and <bold>C</bold> modified from <xref ref-type="bibr" rid="B4">Coddington et al. (2012)</xref>. <bold>A</bold><italic><tp:taxon-name><tp:taxon-name-part taxon-name-part-type="genus" reg="Deinopis">Deinopis</tp:taxon-name-part> <tp:taxon-name-part taxon-name-part-type="species" reg="spinosa">spinosa</tp:taxon-name-part></tp:taxon-name></italic><bold>B</bold><italic><tp:taxon-name><tp:taxon-name-part taxon-name-part-type="genus" reg="Asianopis">Asianopis</tp:taxon-name-part> <tp:taxon-name-part taxon-name-part-type="species" reg="liukuensis">liukuensis</tp:taxon-name-part></tp:taxon-name></italic> comb. nov. <bold>C</bold><italic><tp:taxon-name><tp:taxon-name-part taxon-name-part-type="genus" reg="Menneus">Menneus</tp:taxon-name-part> <tp:taxon-name-part taxon-name-part-type="species" reg="dromedarius">dromedarius</tp:taxon-name-part></tp:taxon-name></italic><bold>D</bold><italic><tp:taxon-name><tp:taxon-name-part taxon-name-part-type="genus" reg="Asianopis">Asianopis</tp:taxon-name-part> <tp:taxon-name-part taxon-name-part-type="species" reg="zhuanghaoyuni">zhuanghaoyuni</tp:taxon-name-part></tp:taxon-name></italic> sp. nov. <bold>E</bold> Chelicerae of male <italic><tp:taxon-name><tp:taxon-name-part taxon-name-part-type="genus" reg="Asianopis">A.</tp:taxon-name-part> <tp:taxon-name-part taxon-name-part-type="species" reg="liukuensis">liukuensis</tp:taxon-name-part></tp:taxon-name></italic> comb. nov. <bold>F</bold> Chelicerae of female <italic><tp:taxon-name><tp:taxon-name-part taxon-name-part-type="genus" reg="Asianopis">A.</tp:taxon-name-part> <tp:taxon-name-part taxon-name-part-type="species" reg="liukuensis">liukuensis</tp:taxon-name-part></tp:taxon-name></italic> comb. nov. (Arrows indicate the denticles) <bold>G</bold> Chelicerae of male <italic><tp:taxon-name><tp:taxon-name-part taxon-name-part-type="genus" reg="Asianopis">A.</tp:taxon-name-part> <tp:taxon-name-part taxon-name-part-type="species" reg="zhuanghaoyuni">zhuanghaoyuni</tp:taxon-name-part></tp:taxon-name></italic> sp. nov. <bold>H</bold> Chelicerae of female <italic><tp:taxon-name><tp:taxon-name-part taxon-name-part-type="genus" reg="Asianopis">A.</tp:taxon-name-part> <tp:taxon-name-part taxon-name-part-type="species" reg="zhuanghaoyuni">zhuanghaoyuni</tp:taxon-name-part></tp:taxon-name></italic> sp. nov. <bold>I</bold> Left leg I of female <italic><tp:taxon-name><tp:taxon-name-part taxon-name-part-type="genus" reg="Asianopis">A.</tp:taxon-name-part> <tp:taxon-name-part taxon-name-part-type="species" reg="liukuensis">liukuensis</tp:taxon-name-part></tp:taxon-name></italic> comb. nov. Arrow shows enlarged femur <bold>J</bold> Left leg I of female <italic><tp:taxon-name><tp:taxon-name-part taxon-name-part-type="genus" reg="Asianopis">A.</tp:taxon-name-part> <tp:taxon-name-part taxon-name-part-type="species" reg="zhuanghaoyuni">zhuanghaoyuni</tp:taxon-name-part></tp:taxon-name></italic> sp. nov.</p></caption><graphic xmlns:xlink="http://www.w3.org/1999/xlink" xlink:href="zookeys-911-067-g002.jpg" position="float" orientation="portrait" xlink:type="simple" id="oo_380014.jpg"><uri content-type="original_file" xlink:type="simple">https://binary.pensoft.net/fig/380014</uri></graphic></fig><fig id="F4" position="float" orientation="portrait"><object-id xmlns:xlink="http://www.w3.org/1999/xlink" content-type="doi" xlink:type="simple">10.3897/zookeys.911.38761.figure4</object-id><object-id xmlns:xlink="http://www.w3.org/1999/xlink" content-type="arpha" xlink:type="simple">C5B9A284-755D-5688-A503-5310066607BC</object-id><label>Figure 4.</label><caption><p><italic><tp:taxon-name><tp:taxon-name-part taxon-name-part-type="genus" reg="Asianopis">Asianopis</tp:taxon-name-part> <tp:taxon-name-part taxon-name-part-type="species" reg="liukuensis">liukuensis</tp:taxon-name-part></tp:taxon-name></italic> comb. nov., male from Xishuangbanna and female from Jianfengling. <bold>A</bold> Male prosoma, frontal view <bold>B</bold> Female prosoma, frontal view <bold>C</bold> Male habitus, dorsal view <bold>D</bold> Male habitus, ventral view <bold>E</bold> Female habitus, dorsal view <bold>F</bold> Female habitus, ventral view.</p></caption><graphic xmlns:xlink="http://www.w3.org/1999/xlink" xlink:href="zookeys-911-067-g004.jpg" position="float" orientation="portrait" xlink:type="simple" id="oo_380016.jpg"><uri content-type="original_file" xlink:type="simple">https://binary.pensoft.net/fig/380016</uri></graphic></fig><fig id="F5" position="float" orientation="portrait"><object-id xmlns:xlink="http://www.w3.org/1999/xlink" content-type="doi" xlink:type="simple">10.3897/zookeys.911.38761.figure5</object-id><object-id xmlns:xlink="http://www.w3.org/1999/xlink" content-type="arpha" xlink:type="simple">208CC294-D3F6-5841-B6DC-8FBFC62384F7</object-id><label>Figure 5.</label><caption><p><italic><tp:taxon-name><tp:taxon-name-part taxon-name-part-type="genus" reg="Asianopis">Asianopis</tp:taxon-name-part> <tp:taxon-name-part taxon-name-part-type="species" reg="liukuensis">liukuensis</tp:taxon-name-part></tp:taxon-name></italic> comb. nov., left palp, male from Xishuangbanna. <bold>A</bold> Prolateral view <bold>B</bold> Retrolateral view.</p></caption><graphic xmlns:xlink="http://www.w3.org/1999/xlink" xlink:href="zookeys-911-067-g005.jpg" position="float" orientation="portrait" xlink:type="simple" id="oo_380017.jpg"><uri content-type="original_file" xlink:type="simple">https://binary.pensoft.net/fig/380017</uri></graphic></fig><fig id="F6" position="float" orientation="portrait"><object-id xmlns:xlink="http://www.w3.org/1999/xlink" content-type="doi" xlink:type="simple">10.3897/zookeys.911.38761.figure6</object-id><object-id xmlns:xlink="http://www.w3.org/1999/xlink" content-type="arpha" xlink:type="simple">C8F5717E-3D9F-5BC8-A01B-CC1B2DB948BB</object-id><label>Figure 6.</label><caption><p><italic><tp:taxon-name><tp:taxon-name-part taxon-name-part-type="genus" reg="Asianopis">Asianopis</tp:taxon-name-part> <tp:taxon-name-part taxon-name-part-type="species" reg="liukuensis">liukuensis</tp:taxon-name-part></tp:taxon-name></italic> comb. nov., female from Jianfengling. <bold>A</bold> Epigyne <bold>B</bold> Vulva, dorsal view.</p></caption><graphic xmlns:xlink="http://www.w3.org/1999/xlink" xlink:href="zookeys-911-067-g006.jpg" position="float" orientation="portrait" xlink:type="simple" id="oo_380018.jpg"><uri content-type="original_file" xlink:type="simple">https://binary.pensoft.net/fig/380018</uri></graphic></fig><fig id="F19" position="float" orientation="portrait"><object-id xmlns:xlink="http://www.w3.org/1999/xlink" content-type="doi" xlink:type="simple">10.3897/zookeys.911.38761.figure19</object-id><object-id xmlns:xlink="http://www.w3.org/1999/xlink" content-type="arpha" xlink:type="simple">3BFD452E-27FE-5AF9-95DE-F5CE5D08C521</object-id><label>Figure 19.</label><caption><p><italic><tp:taxon-name><tp:taxon-name-part taxon-name-part-type="genus" reg="Asianopis">Asianopis</tp:taxon-name-part> <tp:taxon-name-part taxon-name-part-type="species" reg="liukuensis">liukuensis</tp:taxon-name-part></tp:taxon-name></italic> comb. nov., left palp, ventral view. <bold>A, B</bold> Male from Xishuangbanna <bold>C</bold> Male from India, type of <italic><tp:taxon-name><tp:taxon-name-part taxon-name-part-type="genus" reg="Deinopis">Deinopis</tp:taxon-name-part> <tp:taxon-name-part taxon-name-part-type="species" reg="scrubjunglei">scrubjunglei</tp:taxon-name-part></tp:taxon-name></italic> syn. nov.</p></caption><graphic xmlns:xlink="http://www.w3.org/1999/xlink" xlink:href="zookeys-911-067-g019.jpg" position="float" orientation="portrait" xlink:type="simple" id="oo_380031.jpg"><uri content-type="original_file" xlink:type="simple">https://binary.pensoft.net/fig/380031</uri></graphic></fig><fig id="F21" position="float" orientation="portrait"><object-id xmlns:xlink="http://www.w3.org/1999/xlink" content-type="doi" xlink:type="simple">10.3897/zookeys.911.38761.figure21</object-id><object-id xmlns:xlink="http://www.w3.org/1999/xlink" content-type="arpha" xlink:type="simple">CF38CE57-1BE0-52AC-92E5-BCBAD8135160</object-id><label>Figure 21.</label><caption><p>Embolic tips of four species of <italic><tp:taxon-name><tp:taxon-name-part taxon-name-part-type="genus" reg="Asianopis">Asianopis</tp:taxon-name-part></tp:taxon-name></italic> gen. nov. <bold>A</bold><italic><tp:taxon-name><tp:taxon-name-part taxon-name-part-type="genus" reg="Asianopis">A.</tp:taxon-name-part> <tp:taxon-name-part taxon-name-part-type="species" reg="liukuensis">liukuensis</tp:taxon-name-part></tp:taxon-name></italic> (Yin, Griswold &amp; Yan, 2002) comb. nov. <bold>B</bold><italic><tp:taxon-name><tp:taxon-name-part taxon-name-part-type="genus" reg="Asianopis">A.</tp:taxon-name-part> <tp:taxon-name-part taxon-name-part-type="species" reg="wuchaoi">wuchaoi</tp:taxon-name-part></tp:taxon-name></italic> sp. nov. <bold>C</bold><italic><tp:taxon-name><tp:taxon-name-part taxon-name-part-type="genus" reg="Asianopis">A.</tp:taxon-name-part> <tp:taxon-name-part taxon-name-part-type="species" reg="zhuanghaoyuni">zhuanghaoyuni</tp:taxon-name-part></tp:taxon-name></italic> sp. nov. <bold>D</bold><italic><tp:taxon-name><tp:taxon-name-part taxon-name-part-type="genus" reg="Asianopis">A.</tp:taxon-name-part> <tp:taxon-name-part taxon-name-part-type="species" reg="wangi">wangi</tp:taxon-name-part></tp:taxon-name></italic> sp. nov.</p></caption><graphic xmlns:xlink="http://www.w3.org/1999/xlink" xlink:href="zookeys-911-067-g021.jpg" position="float" orientation="portrait" xlink:type="simple" id="oo_380033.jpg"><uri content-type="original_file" xlink:type="simple">https://binary.pensoft.net/fig/380033</uri></graphic></fig><fig id="F22" position="float" orientation="portrait"><object-id xmlns:xlink="http://www.w3.org/1999/xlink" content-type="doi" xlink:type="simple">10.3897/zookeys.911.38761.figure22</object-id><object-id xmlns:xlink="http://www.w3.org/1999/xlink" content-type="arpha" xlink:type="simple">739D710A-C438-57A9-8523-C01C72598308</object-id><label>Figure 22.</label><caption><p>Photos of four live spiders of <italic><tp:taxon-name><tp:taxon-name-part taxon-name-part-type="genus" reg="Asianopis">Asianopis</tp:taxon-name-part></tp:taxon-name></italic> gen. nov., including webs of two species of <italic><tp:taxon-name><tp:taxon-name-part taxon-name-part-type="genus" reg="Asianopis">Asianopis</tp:taxon-name-part></tp:taxon-name></italic> gen. nov. <bold>A</bold><italic><tp:taxon-name><tp:taxon-name-part taxon-name-part-type="genus" reg="Asianopis">A.</tp:taxon-name-part> <tp:taxon-name-part taxon-name-part-type="species" reg="liukuensis">liukuensis</tp:taxon-name-part></tp:taxon-name></italic> comb. nov., female <bold>B</bold><italic><tp:taxon-name><tp:taxon-name-part taxon-name-part-type="genus" reg="Asianopis">A.</tp:taxon-name-part> <tp:taxon-name-part taxon-name-part-type="species" reg="wuchaoi">wuchaoi</tp:taxon-name-part></tp:taxon-name></italic> sp. nov., female <bold>C</bold><italic><tp:taxon-name><tp:taxon-name-part taxon-name-part-type="genus" reg="Asianopis">A.</tp:taxon-name-part> <tp:taxon-name-part taxon-name-part-type="species" reg="wangi">wangi</tp:taxon-name-part></tp:taxon-name></italic> sp. nov., male <bold>D</bold><italic><tp:taxon-name><tp:taxon-name-part taxon-name-part-type="genus" reg="Asianopis">A.</tp:taxon-name-part> <tp:taxon-name-part taxon-name-part-type="species" reg="wangi">wangi</tp:taxon-name-part></tp:taxon-name></italic> sp. nov., female <bold>E</bold><italic><tp:taxon-name><tp:taxon-name-part taxon-name-part-type="genus" reg="Asianopis">A.</tp:taxon-name-part> <tp:taxon-name-part taxon-name-part-type="species" reg="zhuanghaoyuni">zhuanghaoyuni</tp:taxon-name-part></tp:taxon-name></italic> sp. nov., male <bold>F</bold><italic><tp:taxon-name><tp:taxon-name-part taxon-name-part-type="genus" reg="Asianopis">A.</tp:taxon-name-part> <tp:taxon-name-part taxon-name-part-type="species" reg="zhuanghaoyuni">zhuanghaoyuni</tp:taxon-name-part></tp:taxon-name></italic> sp. nov., female <bold>G</bold> Web of <italic><tp:taxon-name><tp:taxon-name-part taxon-name-part-type="genus" reg="Asianopis">A.</tp:taxon-name-part> <tp:taxon-name-part taxon-name-part-type="species" reg="liukuensis">liukuensis</tp:taxon-name-part></tp:taxon-name></italic> comb. nov. <bold>H</bold> Web of <italic><tp:taxon-name><tp:taxon-name-part taxon-name-part-type="genus" reg="Asianopis">A.</tp:taxon-name-part> <tp:taxon-name-part taxon-name-part-type="species" reg="wangi">wangi</tp:taxon-name-part></tp:taxon-name></italic> sp. nov.</p></caption><graphic xmlns:xlink="http://www.w3.org/1999/xlink" xlink:href="zookeys-911-067-g022.jpg" position="float" orientation="portrait" xlink:type="simple" id="oo_380034.jpg"><uri content-type="original_file" xlink:type="simple">https://binary.pensoft.net/fig/380034</uri></graphic></fig><fig id="F23" position="float" orientation="portrait"><object-id xmlns:xlink="http://www.w3.org/1999/xlink" content-type="doi" xlink:type="simple">10.3897/zookeys.911.38761.figure23</object-id><object-id xmlns:xlink="http://www.w3.org/1999/xlink" content-type="arpha" xlink:type="simple">26DB2995-A035-5569-A8D4-3C584173BB07</object-id><label>Figure 23.</label><caption><p>Distribution records of seven species of <italic><tp:taxon-name><tp:taxon-name-part taxon-name-part-type="genus" reg="Asianopis">Asianopis</tp:taxon-name-part></tp:taxon-name></italic> gen. nov. in Asia. <bold>1</bold><italic><tp:taxon-name><tp:taxon-name-part taxon-name-part-type="genus" reg="Asianopis">A.</tp:taxon-name-part> <tp:taxon-name-part taxon-name-part-type="species" reg="liukuensis">liukuensis</tp:taxon-name-part></tp:taxon-name></italic> comb. nov. <bold>2</bold><italic><tp:taxon-name><tp:taxon-name-part taxon-name-part-type="genus" reg="Asianopis">A.</tp:taxon-name-part> <tp:taxon-name-part taxon-name-part-type="species" reg="dumogae">dumogae</tp:taxon-name-part></tp:taxon-name></italic> sp. reval. comb. nov. <bold>3</bold><italic><tp:taxon-name><tp:taxon-name-part taxon-name-part-type="genus" reg="Asianopis">A.</tp:taxon-name-part> <tp:taxon-name-part taxon-name-part-type="species" reg="celebensis">celebensis</tp:taxon-name-part></tp:taxon-name></italic> comb. nov. <bold>4</bold><italic><tp:taxon-name><tp:taxon-name-part taxon-name-part-type="genus" reg="Asianopis">A.</tp:taxon-name-part> <tp:taxon-name-part taxon-name-part-type="species" reg="konplong">konplong</tp:taxon-name-part></tp:taxon-name></italic> comb. nov. <bold>5</bold><italic><tp:taxon-name><tp:taxon-name-part taxon-name-part-type="genus" reg="Asianopis">A.</tp:taxon-name-part> <tp:taxon-name-part taxon-name-part-type="species" reg="wangi">wangi</tp:taxon-name-part></tp:taxon-name></italic> sp. nov. <bold>6</bold><italic><tp:taxon-name><tp:taxon-name-part taxon-name-part-type="genus" reg="Asianopis">A.</tp:taxon-name-part> <tp:taxon-name-part taxon-name-part-type="species" reg="wuchaoi">wuchaoi</tp:taxon-name-part></tp:taxon-name></italic> sp. nov. <bold>7</bold><italic><tp:taxon-name><tp:taxon-name-part taxon-name-part-type="genus" reg="Asianopis">A.</tp:taxon-name-part> <tp:taxon-name-part taxon-name-part-type="species" reg="zhuanghaoyuni">zhuanghaoyuni</tp:taxon-name-part></tp:taxon-name></italic> sp. nov.</p></caption><graphic xmlns:xlink="http://www.w3.org/1999/xlink" xlink:href="zookeys-911-067-g023.jpg" position="float" orientation="portrait" xlink:type="simple" id="oo_380035.jpg"><uri content-type="original_file" xlink:type="simple">https://binary.pensoft.net/fig/380035</uri></graphic></fig></tp:treatment-sec><ref-list><ref id="B4"><mixed-citation xmlns:xlink="http://www.w3.org/1999/xlink" xlink:type="simple"><person-group><name name-style="western"><surname>Coddington</surname><given-names>JA</given-names></name><name name-style="western"><surname>Kuntner</surname><given-names>M</given-names></name><name name-style="western"><surname>Opell</surname><given-names>BD</given-names></name></person-group> (<year>2012</year>) <article-title>Systematics of the spider family <tp:taxon-name><tp:taxon-name-part taxon-name-part-type="family">Deinopidae</tp:taxon-name-part></tp:taxon-name> with a revision of the genus <italic><tp:taxon-name><tp:taxon-name-part taxon-name-part-type="genus">Menneus</tp:taxon-name-part></tp:taxon-name></italic>.</article-title><source>Smithsonian Contributions to Zoology</source><volume>636</volume>: <fpage>1</fpage>–<lpage>61</lpage>. <ext-link xlink:type="simple" ext-link-type="doi" xlink:href="10.5479/si.00810282.636.1">https://doi.org/10.5479/si.00810282.636.1</ext-link></mixed-citation></ref><ref id="B20"><mixed-citation xmlns:xlink="http://www.w3.org/1999/xlink" xlink:type="simple"><person-group><name name-style="western"><surname>Yin</surname><given-names>CM</given-names></name><name name-style="western"><surname>Griswold</surname><given-names>CE</given-names></name><name name-style="western"><surname>Yan</surname><given-names>HM</given-names></name></person-group> (<year>2002</year>) A new ogre-faced spider (<italic><tp:taxon-name><tp:taxon-name-part taxon-name-part-type="genus">Deinopis</tp:taxon-name-part></tp:taxon-name></italic>) from the Gaoligong Mountains, Yunnan, China (<tp:taxon-name><tp:taxon-name-part taxon-name-part-type="order">Araneae</tp:taxon-name-part></tp:taxon-name>, <tp:taxon-name><tp:taxon-name-part taxon-name-part-type="family">Deinopidae</tp:taxon-name-part></tp:taxon-name>). Journal of Arachnology 30: 610–612. <ext-link xlink:type="simple" ext-link-type="doi" xlink:href="10.1636/0161-8202(2002)030[0610:ANOFSD]2.0.CO;2">https://doi.org/10.1636/0161-8202(2002)030[0610:ANOFSD]2.0.CO;2</ext-link></mixed-citation></ref><ref id="B1"><mixed-citation xmlns:xlink="http://www.w3.org/1999/xlink" xlink:type="simple"><person-group><name name-style="western"><surname>Caleb</surname><given-names>JTD</given-names></name><name name-style="western"><surname>Mathai</surname><given-names>MT</given-names></name></person-group> (<year>2014</year>) <article-title>A new species of <italic><tp:taxon-name><tp:taxon-name-part taxon-name-part-type="genus">Deinopis</tp:taxon-name-part></tp:taxon-name></italic> MacLeay (<tp:taxon-name><tp:taxon-name-part taxon-name-part-type="order">Araneae</tp:taxon-name-part></tp:taxon-name>: <tp:taxon-name><tp:taxon-name-part taxon-name-part-type="family">Deinopidae</tp:taxon-name-part></tp:taxon-name>) from India.</article-title><source>Indian Journal of Arachnology</source><volume>3</volume>(<issue>1</issue>): <fpage>1</fpage>–<lpage>7</lpage>.</mixed-citation></ref></ref-list></tp:taxon-treatment>
