# Supplementary material for: Asianopis gen. nov., a new genus of the spider family Deinopidae from Asia
Source: Zookeys. 2020 Feb 12;911:67–99. doi: 10.3897/zookeys.911.38761 (PMC7031397; doi:10.3897/zookeys.911.38761)
Supplement: XML Treatment for Asianopis celebensis [file zookeys.911.38761-treatment4.xml]

<!DOCTYPE tp:taxon-treatment
  PUBLIC "-//TaxonX//DTD Taxonomic Treatment Publishing DTD v0 20100105//EN" "tax-treatment-NSO.dtd">
<tp:taxon-treatment xmlns:tp="http://www.plazi.org/taxpub"><tp:treatment-meta><kwd-group><label>Taxon classification</label><kwd><named-content xmlns:xlink="http://www.w3.org/1999/xlink" content-type="kingdom">Animalia</named-content></kwd><kwd><named-content xmlns:xlink="http://www.w3.org/1999/xlink" content-type="order">Araneae</named-content></kwd><kwd><named-content xmlns:xlink="http://www.w3.org/1999/xlink" content-type="family">Deinopidae</named-content></kwd></kwd-group><mixed-citation publication-type="journal"><person-group><name><surname>Lin</surname><given-names>Yejie</given-names></name><name><surname>Shao</surname><given-names>Lili</given-names></name><name><surname>Hänggi</surname><given-names>Ambros</given-names></name><name><surname>Caleb</surname><given-names>John T.D.</given-names></name><name><surname>Koh</surname><given-names>Joseph K.H.</given-names></name><name><surname>Jäger</surname><given-names>Peter</given-names></name><name><surname>Li</surname><given-names>Shuqiang</given-names></name></person-group><article-title><italic><tp:taxon-name><tp:taxon-name-part taxon-name-part-type="genus" reg="Asianopis">Asianopis</tp:taxon-name-part></tp:taxon-name></italic> gen. nov., a new genus of the spider family <tp:taxon-name><tp:taxon-name-part taxon-name-part-type="family">Deinopidae</tp:taxon-name-part></tp:taxon-name> from Asia</article-title><source>Zookeys</source><day>12</day><month>2</month><year>2020</year><volume>911</volume><fpage>67</fpage><lpage>99</lpage><pub-id pub-id-type="doi">10.3897/zookeys.911.38761</pub-id></mixed-citation></tp:treatment-meta><tp:nomenclature><tp:taxon-name><object-id xmlns:xlink="http://www.w3.org/1999/xlink" content-type="arpha" xlink:type="simple">08ADBAE9-C3A2-5D4F-A2FF-133634EEA3BD</object-id>
                <tp:taxon-name-part taxon-name-part-type="genus" reg="Asianopis">Asianopis</tp:taxon-name-part>
                <tp:taxon-name-part taxon-name-part-type="species" reg="celebensis">celebensis</tp:taxon-name-part>
              </tp:taxon-name><tp:taxon-authority>(Merian, 1911)</tp:taxon-authority><tp:taxon-status xmlns:xlink="http://www.w3.org/1999/xlink" xlink:type="simple">comb. nov.</tp:taxon-status><xref ref-type="fig" rid="F9">Fig. 9A–F</xref><tp:nomenclature-citation-list><tp:nomenclature-citation><tp:taxon-name>
                    <tp:taxon-name-part taxon-name-part-type="genus" reg="Dinopis">Dinopis</tp:taxon-name-part> <tp:taxon-name-part taxon-name-part-type="species" reg="celebensis">celebensis</tp:taxon-name-part></tp:taxon-name><comment>Merian, 1911: 167, figs A, B (♂only, ♀ mismatched).</comment></tp:nomenclature-citation></tp:nomenclature-citation-list></tp:nomenclature><tp:treatment-sec sec-type="type material" id="SECID0ES5AG"><title>Type material examined.</title><p>♂ (<named-content xmlns:xlink="http://www.w3.org/1999/xlink" content-type="dwc:institutional_code" xlink:type="simple">NMB</named-content>), <named-content xmlns:xlink="http://www.w3.org/1999/xlink" content-type="dwc:institutional_code" xlink:type="simple">NMB</named-content>-ARAN-00514b, “Zentral-Celebes, nördlich vom Golf von Bone”, South Sulawesi, north of the Gulf of Boni (precise locality not known).</p></tp:treatment-sec><tp:treatment-sec sec-type="diagnosis" id="SECID0EI6AG"><title>Diagnosis.</title><p>The male can be distinguished from other congeners by having the distal lobe of the <abbrev xmlns:xlink="http://www.w3.org/1999/xlink" xlink:title="median apophysis" id="ABBRID0EO6AG" xlink:type="simple">MA</abbrev> distinctly smaller than the basal lobe; in other <italic><tp:taxon-name><tp:taxon-name-part taxon-name-part-type="genus" reg="Asianopis">Asianopis</tp:taxon-name-part></tp:taxon-name></italic> spp., the distal lobe is slightly smaller than the basal lobe (Fig. <xref ref-type="fig" rid="F9">9A, C</xref>).</p><fig id="F9" position="float" orientation="portrait"><object-id xmlns:xlink="http://www.w3.org/1999/xlink" content-type="doi" xlink:type="simple">10.3897/zookeys.911.38761.figure9</object-id><object-id xmlns:xlink="http://www.w3.org/1999/xlink" content-type="arpha" xlink:type="simple">16CE0FE6-2721-5A01-AB59-0D83F448A1CD</object-id><label>Figure 9.</label><caption><p><italic><tp:taxon-name><tp:taxon-name-part taxon-name-part-type="genus" reg="Asianopis">Asianopis</tp:taxon-name-part> <tp:taxon-name-part taxon-name-part-type="species" reg="celebensis">celebensis</tp:taxon-name-part></tp:taxon-name></italic> comb. nov., male type. <bold>A</bold> Male right palp, prolateral view <bold>B</bold> Embolic tip <bold>C</bold> male left palp (embolic tip detached), retrolateral view <bold>D</bold> Male prosoma, lateral view <bold>E</bold> Male opisthosoma, dorsal view <bold>F</bold> Male prosoma, frontal view.</p></caption><graphic xmlns:xlink="http://www.w3.org/1999/xlink" xlink:href="zookeys-911-067-g009.jpg" position="float" orientation="portrait" xlink:type="simple" id="oo_380021.jpg"><uri content-type="original_file" xlink:type="simple">https://binary.pensoft.net/fig/380021</uri></graphic></fig></tp:treatment-sec><tp:treatment-sec sec-type="description" id="SECID0EBBBG"><title>Description.</title><p>See <xref ref-type="bibr" rid="B12">Merian (1911)</xref>. Photos of holotype male habitus and palps are shown in Fig. <xref ref-type="fig" rid="F9">9A–F</xref>.</p></tp:treatment-sec><tp:treatment-sec sec-type="distribution" id="SECID0EPBBG"><title>Distribution.</title><p>Indonesia (Sulawesi).</p></tp:treatment-sec><tp:treatment-sec sec-type="comments" id="SECID0EUBBG"><title>Comments.</title><p>One male and two females were types for <italic><tp:taxon-name><tp:taxon-name-part taxon-name-part-type="genus" reg="Asianopis">Asianopis</tp:taxon-name-part> <tp:taxon-name-part taxon-name-part-type="species" reg="celebensis">celebensis</tp:taxon-name-part></tp:taxon-name></italic> (Merian, 1911) comb. nov. after <xref ref-type="bibr" rid="B12">Merian (1911)</xref>. Based on the current study, one type female from North Sulawesi is <italic><tp:taxon-name><tp:taxon-name-part taxon-name-part-type="genus" reg="Asianopis">Asianopis</tp:taxon-name-part> <tp:taxon-name-part taxon-name-part-type="species" reg="dumogae">dumogae</tp:taxon-name-part></tp:taxon-name></italic> (Merian, 1911) sp. reval. comb. nov., and the other type female from South Sulawesi is a member of the <italic><tp:taxon-name><tp:taxon-name-part taxon-name-part-type="genus" reg="Asianopis"/><tp:taxon-name-part taxon-name-part-type="species" reg="zhuanghaoyuni">zhuanghaoyuni</tp:taxon-name-part></tp:taxon-name></italic>-group, but its status at the species level is uncertain because of the missing epigyne.</p></tp:treatment-sec><ref-list><ref id="B12"><mixed-citation xmlns:xlink="http://www.w3.org/1999/xlink" xlink:type="simple"><person-group><name name-style="western"><surname>Merian</surname><given-names>P</given-names></name></person-group> (<year>1911</year>) <article-title>Die Spinnenfauna von Celebes. Beiträge zur Tiergeographie im Indoaustralischen Archipel.</article-title><source>Zoologische Jahrbücher, Abteilung für Systematik, Geographie und Biologie der Tiere</source><volume>31</volume>: <fpage>165</fpage>–<lpage>354</lpage>.</mixed-citation></ref></ref-list></tp:taxon-treatment>
