# Supplementary material for: Asianopis gen. nov., a new genus of the spider family Deinopidae from Asia
Source: Zookeys. 2020 Feb 12;911:67–99. doi: 10.3897/zookeys.911.38761 (PMC7031397; doi:10.3897/zookeys.911.38761)
Supplement: XML Treatment for Asianopis wuchaoi [file zookeys.911.38761-treatment7.xml]

<!DOCTYPE tp:taxon-treatment
  PUBLIC "-//TaxonX//DTD Taxonomic Treatment Publishing DTD v0 20100105//EN" "tax-treatment-NSO.dtd">
<tp:taxon-treatment xmlns:tp="http://www.plazi.org/taxpub"><tp:treatment-meta><kwd-group><label>Taxon classification</label><kwd><named-content xmlns:xlink="http://www.w3.org/1999/xlink" content-type="kingdom">Animalia</named-content></kwd><kwd><named-content xmlns:xlink="http://www.w3.org/1999/xlink" content-type="order">Araneae</named-content></kwd><kwd><named-content xmlns:xlink="http://www.w3.org/1999/xlink" content-type="family">Deinopidae</named-content></kwd></kwd-group><mixed-citation publication-type="journal"><person-group><name><surname>Lin</surname><given-names>Yejie</given-names></name><name><surname>Shao</surname><given-names>Lili</given-names></name><name><surname>Hänggi</surname><given-names>Ambros</given-names></name><name><surname>Caleb</surname><given-names>John T.D.</given-names></name><name><surname>Koh</surname><given-names>Joseph K.H.</given-names></name><name><surname>Jäger</surname><given-names>Peter</given-names></name><name><surname>Li</surname><given-names>Shuqiang</given-names></name></person-group><article-title><italic><tp:taxon-name><tp:taxon-name-part taxon-name-part-type="genus" reg="Asianopis">Asianopis</tp:taxon-name-part></tp:taxon-name></italic> gen. nov., a new genus of the spider family <tp:taxon-name><tp:taxon-name-part taxon-name-part-type="family">Deinopidae</tp:taxon-name-part></tp:taxon-name> from Asia</article-title><source>Zookeys</source><day>12</day><month>2</month><year>2020</year><volume>911</volume><fpage>67</fpage><lpage>99</lpage><pub-id pub-id-type="doi">10.3897/zookeys.911.38761</pub-id></mixed-citation></tp:treatment-meta><tp:nomenclature><tp:taxon-name><object-id xmlns:xlink="http://www.w3.org/1999/xlink" content-type="arpha" xlink:type="simple">4E6A07E0-5DE1-56A3-BD97-D1F0919F2CA0</object-id>
                <tp:taxon-name-part taxon-name-part-type="genus" reg="Asianopis">Asianopis</tp:taxon-name-part>
                <tp:taxon-name-part taxon-name-part-type="species" reg="wuchaoi">wuchaoi</tp:taxon-name-part>
                <object-id xmlns:xlink="http://www.w3.org/1999/xlink" content-type="zoobank" xlink:type="simple">http://zoobank.org/F05E46B7-98E7-4DA1-B7DF-AD440C2E05B6</object-id>
              </tp:taxon-name><tp:taxon-authority>Lin &amp; Li</tp:taxon-authority><tp:taxon-status xmlns:xlink="http://www.w3.org/1999/xlink" xlink:type="simple">sp. nov.</tp:taxon-status><xref ref-type="fig" rid="F13">Figs 13</xref><xref ref-type="fig" rid="F14">, 14</xref><xref ref-type="fig" rid="F15">, 15</xref><xref ref-type="fig" rid="F21">, 21B</xref><xref ref-type="fig" rid="F22">, 22B</xref><xref ref-type="fig" rid="F23">, 23</xref></tp:nomenclature><tp:treatment-sec sec-type="material" id="SECID0EJYBG"><title>Type.</title><p><bold><italic>Holotype</italic>.</bold> ♂ (<named-content xmlns:xlink="http://www.w3.org/1999/xlink" content-type="dwc:institutional_code" xlink:type="simple">IZCAS</named-content>-Ar39687), China, Yunnan Province, Jinghong City, Mount Jinuo, 10.V.2019, Chao Wu leg.</p><p><bold><italic>Paratypes</italic>.</bold> 2♀ (<named-content xmlns:xlink="http://www.w3.org/1999/xlink" content-type="dwc:institutional_code" xlink:type="simple">IZCAS</named-content>-Ar39688-Ar39689), China, Yunnan Province, Jinghong City, Mengla County, Mengxing Village, 16.VI.2019, Yi Li leg.; 1♀ (<named-content xmlns:xlink="http://www.w3.org/1999/xlink" content-type="dwc:institutional_code" xlink:type="simple">IZCAS</named-content>-Ar39690), China, Yunnan Province, Jinghong City, Situlaozhai Village, 20.V.2019, Chaotai Wei leg.</p></tp:treatment-sec><tp:treatment-sec sec-type="etymology" id="SECID0ETZBG"><title>Etymology.</title><p>The species is named after Mr Chao Wu, the collector of the holotype male; noun (name) in genitive case.</p></tp:treatment-sec><tp:treatment-sec sec-type="diagnosis" id="SECID0EYZBG"><title>Diagnosis.</title><p>The males can be easily distinguished by the length of the palpal tibia which is almost equal to the length of the cymbium; simple embolic tip with <abbrev xmlns:xlink="http://www.w3.org/1999/xlink" xlink:title="embolic terminal apophysis" id="ABBRID0E5ZBG" xlink:type="simple">ETA</abbrev> (Fig. <xref ref-type="fig" rid="F21">21B</xref>); embolus coiling almost 3300° around <abbrev xmlns:xlink="http://www.w3.org/1999/xlink" xlink:title="median apophysis" id="ABBRID0EG1BG" xlink:type="simple">MA</abbrev>. Epigyne with a well-developed, subtriangular median plate, obscureing <abbrev xmlns:xlink="http://www.w3.org/1999/xlink" xlink:title="copulatory opening" id="ABBRID0EK1BG" xlink:type="simple">CO</abbrev>, and <abbrev xmlns:xlink="http://www.w3.org/1999/xlink" xlink:title="copulatory duct" id="ABBRID0EO1BG" xlink:type="simple">CD</abbrev> with 9 turns (Fig. <xref ref-type="fig" rid="F14">14</xref>).</p></tp:treatment-sec><tp:treatment-sec sec-type="description" id="SECID0EW1BG"><title>Description.</title><p><bold>Male</bold> holotype (Figs <xref ref-type="fig" rid="F13">13A, C, D</xref>, <xref ref-type="fig" rid="F14">14</xref>, <xref ref-type="fig" rid="F21">21A</xref>). Total length 12.14, carapace 4.00 long, 3.40 wide, opisthosoma 8.14 long, 2.4 wide. Eye sizes and interdistances: <abbrev xmlns:xlink="http://www.w3.org/1999/xlink" xlink:title="anterior median eye" id="ABBRID0EK2BG" xlink:type="simple">AME</abbrev> 0.15, <abbrev xmlns:xlink="http://www.w3.org/1999/xlink" xlink:title="anterior lateral eye" id="ABBRID0EO2BG" xlink:type="simple">ALE</abbrev> 0.26, <abbrev xmlns:xlink="http://www.w3.org/1999/xlink" xlink:title="posterior median eye" id="ABBRID0ES2BG" xlink:type="simple">PME</abbrev> 0.52, <abbrev xmlns:xlink="http://www.w3.org/1999/xlink" xlink:title="posterior lateral eye" id="ABBRID0EW2BG" xlink:type="simple">PLE</abbrev> 0.29, <abbrev xmlns:xlink="http://www.w3.org/1999/xlink" xlink:title="anterior median eye" id="ABBRID0E12BG" xlink:type="simple">AME</abbrev>–<abbrev xmlns:xlink="http://www.w3.org/1999/xlink" xlink:title="anterior median eye" id="ABBRID0E52BG" xlink:type="simple">AME</abbrev> 0.17, <abbrev xmlns:xlink="http://www.w3.org/1999/xlink" xlink:title="anterior median eye" id="ABBRID0EC3BG" xlink:type="simple">AME</abbrev>–<abbrev xmlns:xlink="http://www.w3.org/1999/xlink" xlink:title="anterior lateral eye" id="ABBRID0EG3BG" xlink:type="simple">ALE</abbrev> 0.70, <abbrev xmlns:xlink="http://www.w3.org/1999/xlink" xlink:title="posterior median eye" id="ABBRID0EK3BG" xlink:type="simple">PME</abbrev>–<abbrev xmlns:xlink="http://www.w3.org/1999/xlink" xlink:title="posterior median eye" id="ABBRID0EO3BG" xlink:type="simple">PME</abbrev> 0.16, <abbrev xmlns:xlink="http://www.w3.org/1999/xlink" xlink:title="posterior median eye" id="ABBRID0ES3BG" xlink:type="simple">PME</abbrev>–<abbrev xmlns:xlink="http://www.w3.org/1999/xlink" xlink:title="posterior lateral eye" id="ABBRID0EW3BG" xlink:type="simple">PLE</abbrev> 0.61, <abbrev xmlns:xlink="http://www.w3.org/1999/xlink" xlink:title="anterior median eye" id="ABBRID0E13BG" xlink:type="simple">AME</abbrev>–<abbrev xmlns:xlink="http://www.w3.org/1999/xlink" xlink:title="posterior median eye" id="ABBRID0E53BG" xlink:type="simple">PME</abbrev> 0.11, <abbrev xmlns:xlink="http://www.w3.org/1999/xlink" xlink:title="anterior lateral eye" id="ABBRID0EC4BG" xlink:type="simple">ALE</abbrev>–<abbrev xmlns:xlink="http://www.w3.org/1999/xlink" xlink:title="posterior lateral eye" id="ABBRID0EG4BG" xlink:type="simple">PLE</abbrev> 0.95. Clypeus height 0.05. Chelicerae with four promarginal and six retromarginal teeth. Leg measurements: leg I: damaged, leg II: damaged, leg III: (6.92 + 6.86 + ? + 1.44), leg IV: 21.82 (6.91 + 7.18 + 6.35 + 1.38).</p><fig id="F13" position="float" orientation="portrait"><object-id xmlns:xlink="http://www.w3.org/1999/xlink" content-type="doi" xlink:type="simple">10.3897/zookeys.911.38761.figure13</object-id><object-id xmlns:xlink="http://www.w3.org/1999/xlink" content-type="arpha" xlink:type="simple">A6EAA07B-0A86-5575-B87D-8A0C5BDED61C</object-id><label>Figure 13.</label><caption><p><italic><tp:taxon-name><tp:taxon-name-part taxon-name-part-type="genus" reg="Asianopis">Asianopis</tp:taxon-name-part> <tp:taxon-name-part taxon-name-part-type="species" reg="wuchaoi">wuchaoi</tp:taxon-name-part></tp:taxon-name></italic> sp. nov., male holotype and female paratype. <bold>A</bold> Male prosoma, frontal view <bold>B</bold> Female prosoma, frontal view <bold>C</bold> Male habitus, dorsal view <bold>D</bold> Male habitus, ventral view <bold>E</bold> Female habitus, dorsal view <bold>F</bold> Female habitus, ventral view.</p></caption><graphic xmlns:xlink="http://www.w3.org/1999/xlink" xlink:href="zookeys-911-067-g013.jpg" position="float" orientation="portrait" xlink:type="simple" id="oo_380025.jpg"><uri content-type="original_file" xlink:type="simple">https://binary.pensoft.net/fig/380025</uri></graphic></fig><fig id="F14" position="float" orientation="portrait"><object-id xmlns:xlink="http://www.w3.org/1999/xlink" content-type="doi" xlink:type="simple">10.3897/zookeys.911.38761.figure14</object-id><object-id xmlns:xlink="http://www.w3.org/1999/xlink" content-type="arpha" xlink:type="simple">D62ED350-D48F-5A9E-9C51-49F196030E9F</object-id><label>Figure 14.</label><caption><p><italic><tp:taxon-name><tp:taxon-name-part taxon-name-part-type="genus" reg="Asianopis">Asianopis</tp:taxon-name-part> <tp:taxon-name-part taxon-name-part-type="species" reg="wuchaoi">wuchaoi</tp:taxon-name-part></tp:taxon-name></italic> sp. nov., male holotype. <bold>A</bold> Right palp (flipped horizontally), prolateral view <bold>B</bold> Right palp (flipped horizontally), retrolateral view <bold>C</bold> Left palp, prolateral view <bold>D</bold> Left palp, prolateral view.</p></caption><graphic xmlns:xlink="http://www.w3.org/1999/xlink" xlink:href="zookeys-911-067-g014.jpg" position="float" orientation="portrait" xlink:type="simple" id="oo_380026.jpg"><uri content-type="original_file" xlink:type="simple">https://binary.pensoft.net/fig/380026</uri></graphic></fig><p>Male palp (Figs <xref ref-type="fig" rid="F14">14</xref>, <xref ref-type="fig" rid="F21">21A</xref>). Cymbium hemispherical; tegulum flat, obscured by embolic coils; embolus long and strongly coiled, originating at five o’clock and coiling 3300° around <abbrev xmlns:xlink="http://www.w3.org/1999/xlink" xlink:title="median apophysis" id="ABBRID0EY6BG" xlink:type="simple">MA</abbrev>. <abbrev xmlns:xlink="http://www.w3.org/1999/xlink" xlink:title="median apophysis" id="ABBRID0E36BG" xlink:type="simple">MA</abbrev> large, with two lobes.</p><p><bold>Female</bold> paratype (Figs <xref ref-type="fig" rid="F13">13B, E, F</xref>, <xref ref-type="fig" rid="F15">15</xref>). Total length 14.60, carapace 6.28 long, 4.10 wide, opisthosoma 9.29 long, 3.72 wide. Eye sizes and interdistances: <abbrev xmlns:xlink="http://www.w3.org/1999/xlink" xlink:title="anterior median eye" id="ABBRID0ENAAI" xlink:type="simple">AME</abbrev> 0.11, <abbrev xmlns:xlink="http://www.w3.org/1999/xlink" xlink:title="anterior lateral eye" id="ABBRID0ERAAI" xlink:type="simple">ALE</abbrev> 0.34, <abbrev xmlns:xlink="http://www.w3.org/1999/xlink" xlink:title="posterior median eye" id="ABBRID0EVAAI" xlink:type="simple">PME</abbrev> 0.94, <abbrev xmlns:xlink="http://www.w3.org/1999/xlink" xlink:title="posterior lateral eye" id="ABBRID0EZAAI" xlink:type="simple">PLE</abbrev> 0.29, <abbrev xmlns:xlink="http://www.w3.org/1999/xlink" xlink:title="anterior median eye" id="ABBRID0E4AAI" xlink:type="simple">AME</abbrev>–<abbrev xmlns:xlink="http://www.w3.org/1999/xlink" xlink:title="anterior median eye" id="ABBRID0EBBAI" xlink:type="simple">AME</abbrev> 0.30, <abbrev xmlns:xlink="http://www.w3.org/1999/xlink" xlink:title="anterior median eye" id="ABBRID0EFBAI" xlink:type="simple">AME</abbrev>–<abbrev xmlns:xlink="http://www.w3.org/1999/xlink" xlink:title="anterior lateral eye" id="ABBRID0EJBAI" xlink:type="simple">ALE</abbrev> 1.03, <abbrev xmlns:xlink="http://www.w3.org/1999/xlink" xlink:title="posterior median eye" id="ABBRID0ENBAI" xlink:type="simple">PME</abbrev>–<abbrev xmlns:xlink="http://www.w3.org/1999/xlink" xlink:title="posterior median eye" id="ABBRID0ERBAI" xlink:type="simple">PME</abbrev> 0.06, <abbrev xmlns:xlink="http://www.w3.org/1999/xlink" xlink:title="posterior median eye" id="ABBRID0EVBAI" xlink:type="simple">PME</abbrev>–<abbrev xmlns:xlink="http://www.w3.org/1999/xlink" xlink:title="posterior lateral eye" id="ABBRID0EZBAI" xlink:type="simple">PLE</abbrev> 0.64, <abbrev xmlns:xlink="http://www.w3.org/1999/xlink" xlink:title="anterior median eye" id="ABBRID0E4BAI" xlink:type="simple">AME</abbrev>–<abbrev xmlns:xlink="http://www.w3.org/1999/xlink" xlink:title="posterior median eye" id="ABBRID0EBCAI" xlink:type="simple">PME</abbrev> 0.14, <abbrev xmlns:xlink="http://www.w3.org/1999/xlink" xlink:title="anterior lateral eye" id="ABBRID0EFCAI" xlink:type="simple">ALE</abbrev>–<abbrev xmlns:xlink="http://www.w3.org/1999/xlink" xlink:title="posterior lateral eye" id="ABBRID0EJCAI" xlink:type="simple">PLE</abbrev> 1.33. Clypeus height 0.13 (<italic>n</italic> = 1). Chelicerae with four promarginal and 8–13 retromarginal teeth (8(<italic>n</italic> = 1), 10(<italic>n</italic> = 1), 13(<italic>n</italic> = 1)). Leg measurements: Leg I: 39.82 (12.11 + 11.67 + 13.01 + 3.03), leg II: 36.81 (11.47 + 11.79 + 10.83 + 2.72), leg III: 23.53 (9.47 + 6.79 + 5.83 + 1.44), leg IV: 21.71 (7.18 + 7.76 + 5.70 + 1.07). Leg formula: 1234.</p><fig id="F15" position="float" orientation="portrait"><object-id xmlns:xlink="http://www.w3.org/1999/xlink" content-type="doi" xlink:type="simple">10.3897/zookeys.911.38761.figure15</object-id><object-id xmlns:xlink="http://www.w3.org/1999/xlink" content-type="arpha" xlink:type="simple">1825FBB0-0B43-5C7E-A960-D107E3469101</object-id><label>Figure 15.</label><caption><p><italic><tp:taxon-name><tp:taxon-name-part taxon-name-part-type="genus" reg="Asianopis">Asianopis</tp:taxon-name-part> <tp:taxon-name-part taxon-name-part-type="species" reg="wuchaoi">wuchaoi</tp:taxon-name-part></tp:taxon-name></italic> sp. nov., female paratype. <bold>A</bold> Epigyne <bold>B</bold> Vulva, dorsal view.</p></caption><graphic xmlns:xlink="http://www.w3.org/1999/xlink" xlink:href="zookeys-911-067-g015.jpg" position="float" orientation="portrait" xlink:type="simple" id="oo_380027.jpg"><uri content-type="original_file" xlink:type="simple">https://binary.pensoft.net/fig/380027</uri></graphic></fig><p>Epigyne (Fig. <xref ref-type="fig" rid="F15">15</xref>) with a median plate, obscuring <abbrev xmlns:xlink="http://www.w3.org/1999/xlink" xlink:title="copulatory opening" id="ABBRID0EXDAI" xlink:type="simple">CO</abbrev>, <abbrev xmlns:xlink="http://www.w3.org/1999/xlink" xlink:title="copulatory duct" id="ABBRID0E2DAI" xlink:type="simple">CD</abbrev> with 9 turns, S oval, <abbrev xmlns:xlink="http://www.w3.org/1999/xlink" xlink:title="spermathecal duct" id="ABBRID0E6DAI" xlink:type="simple">SpD</abbrev> is consistently thin.</p></tp:treatment-sec><tp:treatment-sec sec-type="distribution" id="SECID0EDEAI"><title>Distribution.</title><p>China (Yunnan).</p></tp:treatment-sec><tp:treatment-sec sec-type="notes" id="SECID0EIEAI"><title>Note.</title><p>The male died during ecdysis so some legs are damaged or curled, and the palps are expanded.</p></tp:treatment-sec><tp:treatment-sec><!--Section generated to contain objects referenced in tp:taxon-treatment.--><fig id="F21" position="float" orientation="portrait"><object-id xmlns:xlink="http://www.w3.org/1999/xlink" content-type="doi" xlink:type="simple">10.3897/zookeys.911.38761.figure21</object-id><object-id xmlns:xlink="http://www.w3.org/1999/xlink" content-type="arpha" xlink:type="simple">CF38CE57-1BE0-52AC-92E5-BCBAD8135160</object-id><label>Figure 21.</label><caption><p>Embolic tips of four species of <italic><tp:taxon-name><tp:taxon-name-part taxon-name-part-type="genus" reg="Asianopis">Asianopis</tp:taxon-name-part></tp:taxon-name></italic> gen. nov. <bold>A</bold><italic><tp:taxon-name><tp:taxon-name-part taxon-name-part-type="genus" reg="Asianopis">A.</tp:taxon-name-part> <tp:taxon-name-part taxon-name-part-type="species" reg="liukuensis">liukuensis</tp:taxon-name-part></tp:taxon-name></italic> (Yin, Griswold &amp; Yan, 2002) comb. nov. <bold>B</bold><italic><tp:taxon-name><tp:taxon-name-part taxon-name-part-type="genus" reg="Asianopis">A.</tp:taxon-name-part> <tp:taxon-name-part taxon-name-part-type="species" reg="wuchaoi">wuchaoi</tp:taxon-name-part></tp:taxon-name></italic> sp. nov. <bold>C</bold><italic><tp:taxon-name><tp:taxon-name-part taxon-name-part-type="genus" reg="Asianopis">A.</tp:taxon-name-part> <tp:taxon-name-part taxon-name-part-type="species" reg="zhuanghaoyuni">zhuanghaoyuni</tp:taxon-name-part></tp:taxon-name></italic> sp. nov. <bold>D</bold><italic><tp:taxon-name><tp:taxon-name-part taxon-name-part-type="genus" reg="Asianopis">A.</tp:taxon-name-part> <tp:taxon-name-part taxon-name-part-type="species" reg="wangi">wangi</tp:taxon-name-part></tp:taxon-name></italic> sp. nov.</p></caption><graphic xmlns:xlink="http://www.w3.org/1999/xlink" xlink:href="zookeys-911-067-g021.jpg" position="float" orientation="portrait" xlink:type="simple" id="oo_380033.jpg"><uri content-type="original_file" xlink:type="simple">https://binary.pensoft.net/fig/380033</uri></graphic></fig><fig id="F22" position="float" orientation="portrait"><object-id xmlns:xlink="http://www.w3.org/1999/xlink" content-type="doi" xlink:type="simple">10.3897/zookeys.911.38761.figure22</object-id><object-id xmlns:xlink="http://www.w3.org/1999/xlink" content-type="arpha" xlink:type="simple">739D710A-C438-57A9-8523-C01C72598308</object-id><label>Figure 22.</label><caption><p>Photos of four live spiders of <italic><tp:taxon-name><tp:taxon-name-part taxon-name-part-type="genus" reg="Asianopis">Asianopis</tp:taxon-name-part></tp:taxon-name></italic> gen. nov., including webs of two species of <italic><tp:taxon-name><tp:taxon-name-part taxon-name-part-type="genus" reg="Asianopis">Asianopis</tp:taxon-name-part></tp:taxon-name></italic> gen. nov. <bold>A</bold><italic><tp:taxon-name><tp:taxon-name-part taxon-name-part-type="genus" reg="Asianopis">A.</tp:taxon-name-part> <tp:taxon-name-part taxon-name-part-type="species" reg="liukuensis">liukuensis</tp:taxon-name-part></tp:taxon-name></italic> comb. nov., female <bold>B</bold><italic><tp:taxon-name><tp:taxon-name-part taxon-name-part-type="genus" reg="Asianopis">A.</tp:taxon-name-part> <tp:taxon-name-part taxon-name-part-type="species" reg="wuchaoi">wuchaoi</tp:taxon-name-part></tp:taxon-name></italic> sp. nov., female <bold>C</bold><italic><tp:taxon-name><tp:taxon-name-part taxon-name-part-type="genus" reg="Asianopis">A.</tp:taxon-name-part> <tp:taxon-name-part taxon-name-part-type="species" reg="wangi">wangi</tp:taxon-name-part></tp:taxon-name></italic> sp. nov., male <bold>D</bold><italic><tp:taxon-name><tp:taxon-name-part taxon-name-part-type="genus" reg="Asianopis">A.</tp:taxon-name-part> <tp:taxon-name-part taxon-name-part-type="species" reg="wangi">wangi</tp:taxon-name-part></tp:taxon-name></italic> sp. nov., female <bold>E</bold><italic><tp:taxon-name><tp:taxon-name-part taxon-name-part-type="genus" reg="Asianopis">A.</tp:taxon-name-part> <tp:taxon-name-part taxon-name-part-type="species" reg="zhuanghaoyuni">zhuanghaoyuni</tp:taxon-name-part></tp:taxon-name></italic> sp. nov., male <bold>F</bold><italic><tp:taxon-name><tp:taxon-name-part taxon-name-part-type="genus" reg="Asianopis">A.</tp:taxon-name-part> <tp:taxon-name-part taxon-name-part-type="species" reg="zhuanghaoyuni">zhuanghaoyuni</tp:taxon-name-part></tp:taxon-name></italic> sp. nov., female <bold>G</bold> Web of <italic><tp:taxon-name><tp:taxon-name-part taxon-name-part-type="genus" reg="Asianopis">A.</tp:taxon-name-part> <tp:taxon-name-part taxon-name-part-type="species" reg="liukuensis">liukuensis</tp:taxon-name-part></tp:taxon-name></italic> comb. nov. <bold>H</bold> Web of <italic><tp:taxon-name><tp:taxon-name-part taxon-name-part-type="genus" reg="Asianopis">A.</tp:taxon-name-part> <tp:taxon-name-part taxon-name-part-type="species" reg="wangi">wangi</tp:taxon-name-part></tp:taxon-name></italic> sp. nov.</p></caption><graphic xmlns:xlink="http://www.w3.org/1999/xlink" xlink:href="zookeys-911-067-g022.jpg" position="float" orientation="portrait" xlink:type="simple" id="oo_380034.jpg"><uri content-type="original_file" xlink:type="simple">https://binary.pensoft.net/fig/380034</uri></graphic></fig><fig id="F23" position="float" orientation="portrait"><object-id xmlns:xlink="http://www.w3.org/1999/xlink" content-type="doi" xlink:type="simple">10.3897/zookeys.911.38761.figure23</object-id><object-id xmlns:xlink="http://www.w3.org/1999/xlink" content-type="arpha" xlink:type="simple">26DB2995-A035-5569-A8D4-3C584173BB07</object-id><label>Figure 23.</label><caption><p>Distribution records of seven species of <italic><tp:taxon-name><tp:taxon-name-part taxon-name-part-type="genus" reg="Asianopis">Asianopis</tp:taxon-name-part></tp:taxon-name></italic> gen. nov. in Asia. <bold>1</bold><italic><tp:taxon-name><tp:taxon-name-part taxon-name-part-type="genus" reg="Asianopis">A.</tp:taxon-name-part> <tp:taxon-name-part taxon-name-part-type="species" reg="liukuensis">liukuensis</tp:taxon-name-part></tp:taxon-name></italic> comb. nov. <bold>2</bold><italic><tp:taxon-name><tp:taxon-name-part taxon-name-part-type="genus" reg="Asianopis">A.</tp:taxon-name-part> <tp:taxon-name-part taxon-name-part-type="species" reg="dumogae">dumogae</tp:taxon-name-part></tp:taxon-name></italic> sp. reval. comb. nov. <bold>3</bold><italic><tp:taxon-name><tp:taxon-name-part taxon-name-part-type="genus" reg="Asianopis">A.</tp:taxon-name-part> <tp:taxon-name-part taxon-name-part-type="species" reg="celebensis">celebensis</tp:taxon-name-part></tp:taxon-name></italic> comb. nov. <bold>4</bold><italic><tp:taxon-name><tp:taxon-name-part taxon-name-part-type="genus" reg="Asianopis">A.</tp:taxon-name-part> <tp:taxon-name-part taxon-name-part-type="species" reg="konplong">konplong</tp:taxon-name-part></tp:taxon-name></italic> comb. nov. <bold>5</bold><italic><tp:taxon-name><tp:taxon-name-part taxon-name-part-type="genus" reg="Asianopis">A.</tp:taxon-name-part> <tp:taxon-name-part taxon-name-part-type="species" reg="wangi">wangi</tp:taxon-name-part></tp:taxon-name></italic> sp. nov. <bold>6</bold><italic><tp:taxon-name><tp:taxon-name-part taxon-name-part-type="genus" reg="Asianopis">A.</tp:taxon-name-part> <tp:taxon-name-part taxon-name-part-type="species" reg="wuchaoi">wuchaoi</tp:taxon-name-part></tp:taxon-name></italic> sp. nov. <bold>7</bold><italic><tp:taxon-name><tp:taxon-name-part taxon-name-part-type="genus" reg="Asianopis">A.</tp:taxon-name-part> <tp:taxon-name-part taxon-name-part-type="species" reg="zhuanghaoyuni">zhuanghaoyuni</tp:taxon-name-part></tp:taxon-name></italic> sp. nov.</p></caption><graphic xmlns:xlink="http://www.w3.org/1999/xlink" xlink:href="zookeys-911-067-g023.jpg" position="float" orientation="portrait" xlink:type="simple" id="oo_380035.jpg"><uri content-type="original_file" xlink:type="simple">https://binary.pensoft.net/fig/380035</uri></graphic></fig></tp:treatment-sec></tp:taxon-treatment>
