# Supplementary material for: Asianopis gen. nov., a new genus of the spider family Deinopidae from Asia
Source: Zookeys. 2020 Feb 12;911:67–99. doi: 10.3897/zookeys.911.38761 (PMC7031397; doi:10.3897/zookeys.911.38761)
Supplement: XML Treatment for Asianopis zhuanghaoyuni [file zookeys.911.38761-treatment8.xml]

<!DOCTYPE tp:taxon-treatment
  PUBLIC "-//TaxonX//DTD Taxonomic Treatment Publishing DTD v0 20100105//EN" "tax-treatment-NSO.dtd">
<tp:taxon-treatment xmlns:tp="http://www.plazi.org/taxpub"><tp:treatment-meta><kwd-group><label>Taxon classification</label><kwd><named-content xmlns:xlink="http://www.w3.org/1999/xlink" content-type="kingdom">Animalia</named-content></kwd><kwd><named-content xmlns:xlink="http://www.w3.org/1999/xlink" content-type="order">Araneae</named-content></kwd><kwd><named-content xmlns:xlink="http://www.w3.org/1999/xlink" content-type="family">Deinopidae</named-content></kwd></kwd-group><mixed-citation publication-type="journal"><person-group><name><surname>Lin</surname><given-names>Yejie</given-names></name><name><surname>Shao</surname><given-names>Lili</given-names></name><name><surname>Hänggi</surname><given-names>Ambros</given-names></name><name><surname>Caleb</surname><given-names>John T.D.</given-names></name><name><surname>Koh</surname><given-names>Joseph K.H.</given-names></name><name><surname>Jäger</surname><given-names>Peter</given-names></name><name><surname>Li</surname><given-names>Shuqiang</given-names></name></person-group><article-title><italic><tp:taxon-name><tp:taxon-name-part taxon-name-part-type="genus" reg="Asianopis">Asianopis</tp:taxon-name-part></tp:taxon-name></italic> gen. nov., a new genus of the spider family <tp:taxon-name><tp:taxon-name-part taxon-name-part-type="family">Deinopidae</tp:taxon-name-part></tp:taxon-name> from Asia</article-title><source>Zookeys</source><day>12</day><month>2</month><year>2020</year><volume>911</volume><fpage>67</fpage><lpage>99</lpage><pub-id pub-id-type="doi">10.3897/zookeys.911.38761</pub-id></mixed-citation></tp:treatment-meta><tp:nomenclature><tp:taxon-name><object-id xmlns:xlink="http://www.w3.org/1999/xlink" content-type="arpha" xlink:type="simple">5184F46B-9ADD-58D6-AAAD-2A7212722DC1</object-id>
                <tp:taxon-name-part taxon-name-part-type="genus" reg="Asianopis">Asianopis</tp:taxon-name-part>
                <tp:taxon-name-part taxon-name-part-type="species" reg="zhuanghaoyuni">zhuanghaoyuni</tp:taxon-name-part>
                <object-id xmlns:xlink="http://www.w3.org/1999/xlink" content-type="zoobank" xlink:type="simple">http://zoobank.org/21A5E514-F8EE-4479-9338-51D419AA6E4A</object-id>
              </tp:taxon-name><tp:taxon-authority>Lin &amp; Li</tp:taxon-authority><tp:taxon-status xmlns:xlink="http://www.w3.org/1999/xlink" xlink:type="simple">sp. nov.</tp:taxon-status><xref ref-type="fig" rid="F2">Figs 2D, G, H, J</xref><xref ref-type="fig" rid="F16">, 16</xref><xref ref-type="fig" rid="F17">, 17</xref><xref ref-type="fig" rid="F18">, 18</xref><xref ref-type="fig" rid="F20">, 20</xref><xref ref-type="fig" rid="F21">, 21D</xref><xref ref-type="fig" rid="F22">, 22E, F, H</xref><xref ref-type="fig" rid="F23">, 23</xref></tp:nomenclature><tp:treatment-sec sec-type="material" id="SECID0EWGAI"><title>Type.</title><p><bold><italic>Holotype</italic>.</bold> ♂ (<named-content xmlns:xlink="http://www.w3.org/1999/xlink" content-type="dwc:institutional_code" xlink:type="simple">IZCAS</named-content>-Ar39691), China, Fujian Province, Fuzhou City, Minhou County, Xiyuan Reservoir, <named-content xmlns:xlink="http://www.w3.org/1999/xlink" content-type="dwc:verbatimCoordinates" xlink:type="simple"><named-content content-type="geo-json" specific-use="{&#34;type&#34;:&#34;Point&#34;,&#34;coordinates&#34;:[119.101500,26.054306]}" id="NCID0EMHAI" xlink:type="simple">26°03'15.5"N, 119°06'05.4"E</named-content></named-content>, elevation ca 102 m, 25.VI.2018, Haoyun Zhuang and Zhuoheng Jiang leg.</p><p><bold><italic>Paratypes</italic>.</bold> 1♀ (<named-content xmlns:xlink="http://www.w3.org/1999/xlink" content-type="dwc:institutional_code" xlink:type="simple">IZCAS</named-content>-Ar39692), same data as holotype, Haoyun Zhuang leg.; 1♂1♀ (<named-content xmlns:xlink="http://www.w3.org/1999/xlink" content-type="dwc:institutional_code" xlink:type="simple">IZCAS</named-content>-Ar39693-Ar39694), same locality data as holotype, but 15.V.2018, Haoyun Zhuang leg.; 1♂4♀ (<named-content xmlns:xlink="http://www.w3.org/1999/xlink" content-type="dwc:institutional_code" xlink:type="simple">IZCAS</named-content>-Ar39695-Ar39699), same locality data as holotype, but 19.VI.2019, Haoyun Zhuang leg.; 1♂1♀ (<named-content xmlns:xlink="http://www.w3.org/1999/xlink" content-type="dwc:institutional_code" xlink:type="simple">IZCAS</named-content>-Ar39700-Ar39701), same locality data as holotype, but 26.V.2019, Haoyun Zhuang leg.</p></tp:treatment-sec><tp:treatment-sec sec-type="etymology" id="SECID0EYIAI"><title>Etymology.</title><p>The species is named after Mr Haoyun Zhuang, the collector of the type specimens; noun (name) in genitive case.</p></tp:treatment-sec><tp:treatment-sec sec-type="diagnosis" id="SECID0E4IAI"><title>Diagnosis.</title><p>The males resemble <italic><tp:taxon-name><tp:taxon-name-part taxon-name-part-type="genus" reg="Asianopis">A.</tp:taxon-name-part> <tp:taxon-name-part taxon-name-part-type="species" reg="konplong">konplong</tp:taxon-name-part></tp:taxon-name></italic> (Logunov, 2018) comb. nov. but can be distinguished by the embolus originating at five o’clock in <italic><tp:taxon-name><tp:taxon-name-part taxon-name-part-type="genus" reg="Asianopis">A.</tp:taxon-name-part> <tp:taxon-name-part taxon-name-part-type="species" reg="zhuanghaoyuni">zhuanghaoyuni</tp:taxon-name-part></tp:taxon-name></italic> sp. nov. (9 o’clock in <italic><tp:taxon-name><tp:taxon-name-part taxon-name-part-type="genus" reg="Asianopis">A.</tp:taxon-name-part> <tp:taxon-name-part taxon-name-part-type="species" reg="konplong">konplong</tp:taxon-name-part></tp:taxon-name></italic> (Logunov, 2018) comb. nov.); the ratio of the length of the palpal tarsus to the length of the cymbium is 11:9 in <italic><tp:taxon-name><tp:taxon-name-part taxon-name-part-type="genus" reg="Asianopis">A.</tp:taxon-name-part> <tp:taxon-name-part taxon-name-part-type="species" reg="zhuanghaoyuni">zhuanghaoyuni</tp:taxon-name-part></tp:taxon-name></italic> sp. nov., while in <italic><tp:taxon-name><tp:taxon-name-part taxon-name-part-type="genus" reg="Asianopis">A.</tp:taxon-name-part> <tp:taxon-name-part taxon-name-part-type="species" reg="konplong">konplong</tp:taxon-name-part></tp:taxon-name></italic> (Logunov, 2018), comb. nov. it is 1:1 (Figs <xref ref-type="fig" rid="F18">18</xref>, <xref ref-type="fig" rid="F22">22A</xref>; <xref ref-type="bibr" rid="B10">Logunov 2018</xref>, figs 4–6).</p></tp:treatment-sec><tp:treatment-sec sec-type="description" id="SECID0EGLAI"><title>Description.</title><p><bold>Male</bold> holotype (Figs <xref ref-type="fig" rid="F2">2G</xref>, <xref ref-type="fig" rid="F16">16A, C, D</xref>, <xref ref-type="fig" rid="F17">17</xref>, <xref ref-type="fig" rid="F20">20A</xref>, <xref ref-type="fig" rid="F21">21E</xref>, <xref ref-type="fig" rid="F22">22E</xref>). Total length 16.54, carapace 5.58 long, 3.84 wide, opisthosoma 11.40 long, 1.90 wide. Eye sizes and interdistances: <abbrev xmlns:xlink="http://www.w3.org/1999/xlink" xlink:title="anterior median eye" id="ABBRID0EGMAI" xlink:type="simple">AME</abbrev> 0.25, <abbrev xmlns:xlink="http://www.w3.org/1999/xlink" xlink:title="anterior lateral eye" id="ABBRID0EKMAI" xlink:type="simple">ALE</abbrev> 0.30, <abbrev xmlns:xlink="http://www.w3.org/1999/xlink" xlink:title="posterior median eye" id="ABBRID0EOMAI" xlink:type="simple">PME</abbrev> 0.59, <abbrev xmlns:xlink="http://www.w3.org/1999/xlink" xlink:title="posterior lateral eye" id="ABBRID0ESMAI" xlink:type="simple">PLE</abbrev> 0.30, <abbrev xmlns:xlink="http://www.w3.org/1999/xlink" xlink:title="anterior median eye" id="ABBRID0EWMAI" xlink:type="simple">AME</abbrev>–<abbrev xmlns:xlink="http://www.w3.org/1999/xlink" xlink:title="anterior median eye" id="ABBRID0E1MAI" xlink:type="simple">AME</abbrev> 0.25, <abbrev xmlns:xlink="http://www.w3.org/1999/xlink" xlink:title="anterior median eye" id="ABBRID0E5MAI" xlink:type="simple">AME</abbrev>–<abbrev xmlns:xlink="http://www.w3.org/1999/xlink" xlink:title="anterior lateral eye" id="ABBRID0ECNAI" xlink:type="simple">ALE</abbrev> 0.85, <abbrev xmlns:xlink="http://www.w3.org/1999/xlink" xlink:title="posterior median eye" id="ABBRID0EGNAI" xlink:type="simple">PME</abbrev>–<abbrev xmlns:xlink="http://www.w3.org/1999/xlink" xlink:title="posterior median eye" id="ABBRID0EKNAI" xlink:type="simple">PME</abbrev> 0.23, <abbrev xmlns:xlink="http://www.w3.org/1999/xlink" xlink:title="posterior median eye" id="ABBRID0EONAI" xlink:type="simple">PME</abbrev>–<abbrev xmlns:xlink="http://www.w3.org/1999/xlink" xlink:title="posterior lateral eye" id="ABBRID0ESNAI" xlink:type="simple">PLE</abbrev> 0.59, <abbrev xmlns:xlink="http://www.w3.org/1999/xlink" xlink:title="anterior median eye" id="ABBRID0EWNAI" xlink:type="simple">AME</abbrev>–<abbrev xmlns:xlink="http://www.w3.org/1999/xlink" xlink:title="posterior median eye" id="ABBRID0E1NAI" xlink:type="simple">PME</abbrev> 0.19, <abbrev xmlns:xlink="http://www.w3.org/1999/xlink" xlink:title="anterior lateral eye" id="ABBRID0E5NAI" xlink:type="simple">ALE</abbrev>–<abbrev xmlns:xlink="http://www.w3.org/1999/xlink" xlink:title="posterior lateral eye" id="ABBRID0ECOAI" xlink:type="simple">PLE</abbrev> 1.28. Clypeus height 0.20. Chelicerae with four promarginal teeth and a retromarginal tooth. Leg measurements: leg I: 66.35 (18.50 + 22.55 + 18.95 + 6.35), leg II: 52.87 (16.54 + 17.65 + 13.10 + 5.58), leg III: 30.39 (10.78 + 10.83 + 7.18 + 1.60), leg IV: 30.06 (10.42 + 11.12 + 7.18 + 1.34). Leg formula: 1234.</p><fig id="F16" position="float" orientation="portrait"><object-id xmlns:xlink="http://www.w3.org/1999/xlink" content-type="doi" xlink:type="simple">10.3897/zookeys.911.38761.figure16</object-id><object-id xmlns:xlink="http://www.w3.org/1999/xlink" content-type="arpha" xlink:type="simple">12F00672-15A4-58A6-9419-4A6194138A58</object-id><label>Figure 16.</label><caption><p><italic><tp:taxon-name><tp:taxon-name-part taxon-name-part-type="genus" reg="Asianopis">Asianopis</tp:taxon-name-part> <tp:taxon-name-part taxon-name-part-type="species" reg="zhuanghaoyuni">zhuanghaoyuni</tp:taxon-name-part></tp:taxon-name></italic> sp. nov., male holotype and female paratype. <bold>A</bold> Male prosoma, frontal view <bold>B</bold> Female prosoma, frontal view <bold>C</bold> Male habitus, dorsal view <bold>D</bold> Male habitus, ventral view <bold>E</bold> Female habitus, dorsal view <bold>F</bold> Female habitus, ventral view.</p></caption><graphic xmlns:xlink="http://www.w3.org/1999/xlink" xlink:href="zookeys-911-067-g016.jpg" position="float" orientation="portrait" xlink:type="simple" id="oo_380028.jpg"><uri content-type="original_file" xlink:type="simple">https://binary.pensoft.net/fig/380028</uri></graphic></fig><fig id="F17" position="float" orientation="portrait"><object-id xmlns:xlink="http://www.w3.org/1999/xlink" content-type="doi" xlink:type="simple">10.3897/zookeys.911.38761.figure17</object-id><object-id xmlns:xlink="http://www.w3.org/1999/xlink" content-type="arpha" xlink:type="simple">B3849819-6C7C-5CF3-BB0B-FC7225759B61</object-id><label>Figure 17.</label><caption><p><italic><tp:taxon-name><tp:taxon-name-part taxon-name-part-type="genus" reg="Asianopis">Asianopis</tp:taxon-name-part> <tp:taxon-name-part taxon-name-part-type="species" reg="zhuanghaoyuni">zhuanghaoyuni</tp:taxon-name-part></tp:taxon-name></italic> sp. nov., male holotype, left palp. <bold>A</bold> Prolateral view <bold>B</bold> Retrolateral view.</p></caption><graphic xmlns:xlink="http://www.w3.org/1999/xlink" xlink:href="zookeys-911-067-g017.jpg" position="float" orientation="portrait" xlink:type="simple" id="oo_380029.jpg"><uri content-type="original_file" xlink:type="simple">https://binary.pensoft.net/fig/380029</uri></graphic></fig><p>Male palp (Figs <xref ref-type="fig" rid="F18">18</xref>, <xref ref-type="fig" rid="F22">22A</xref>). Cymbium hemispherical; tegulum flat, obscured by embolus coils; originating at five o’clock, coiling 1500° around <abbrev xmlns:xlink="http://www.w3.org/1999/xlink" xlink:title="median apophysis" id="ABBRID0EQQAI" xlink:type="simple">MA</abbrev>, embolic tip widened subapically, folded and without apophysis. <abbrev xmlns:xlink="http://www.w3.org/1999/xlink" xlink:title="median apophysis" id="ABBRID0EUQAI" xlink:type="simple">MA</abbrev> large, with two lobes.</p><fig id="F18" position="float" orientation="portrait"><object-id xmlns:xlink="http://www.w3.org/1999/xlink" content-type="doi" xlink:type="simple">10.3897/zookeys.911.38761.figure18</object-id><object-id xmlns:xlink="http://www.w3.org/1999/xlink" content-type="arpha" xlink:type="simple">77313048-6C4B-50D4-B4C2-AC05327F0C25</object-id><label>Figure 18.</label><caption><p><italic><tp:taxon-name><tp:taxon-name-part taxon-name-part-type="genus" reg="Asianopis">Asianopis</tp:taxon-name-part> <tp:taxon-name-part taxon-name-part-type="species" reg="zhuanghaoyuni">zhuanghaoyuni</tp:taxon-name-part></tp:taxon-name></italic> sp. nov., female paratype. <bold>A</bold> Epigyne <bold>B</bold> Vulva, dorsal view.</p></caption><graphic xmlns:xlink="http://www.w3.org/1999/xlink" xlink:href="zookeys-911-067-g018.jpg" position="float" orientation="portrait" xlink:type="simple" id="oo_380030.jpg"><uri content-type="original_file" xlink:type="simple">https://binary.pensoft.net/fig/380030</uri></graphic></fig><fig id="F19" position="float" orientation="portrait"><object-id xmlns:xlink="http://www.w3.org/1999/xlink" content-type="doi" xlink:type="simple">10.3897/zookeys.911.38761.figure19</object-id><object-id xmlns:xlink="http://www.w3.org/1999/xlink" content-type="arpha" xlink:type="simple">3BFD452E-27FE-5AF9-95DE-F5CE5D08C521</object-id><label>Figure 19.</label><caption><p><italic><tp:taxon-name><tp:taxon-name-part taxon-name-part-type="genus" reg="Asianopis">Asianopis</tp:taxon-name-part> <tp:taxon-name-part taxon-name-part-type="species" reg="liukuensis">liukuensis</tp:taxon-name-part></tp:taxon-name></italic> comb. nov., left palp, ventral view. <bold>A, B</bold> Male from Xishuangbanna <bold>C</bold> Male from India, type of <italic><tp:taxon-name><tp:taxon-name-part taxon-name-part-type="genus" reg="Deinopis">Deinopis</tp:taxon-name-part> <tp:taxon-name-part taxon-name-part-type="species" reg="scrubjunglei">scrubjunglei</tp:taxon-name-part></tp:taxon-name></italic> syn. nov.</p></caption><graphic xmlns:xlink="http://www.w3.org/1999/xlink" xlink:href="zookeys-911-067-g019.jpg" position="float" orientation="portrait" xlink:type="simple" id="oo_380031.jpg"><uri content-type="original_file" xlink:type="simple">https://binary.pensoft.net/fig/380031</uri></graphic></fig><fig id="F20" position="float" orientation="portrait"><object-id xmlns:xlink="http://www.w3.org/1999/xlink" content-type="doi" xlink:type="simple">10.3897/zookeys.911.38761.figure20</object-id><object-id xmlns:xlink="http://www.w3.org/1999/xlink" content-type="arpha" xlink:type="simple">888AAAB9-7F26-5369-8705-3FECCAE0B248</object-id><label>Figure 20.</label><caption><p>Ventral view of left palp, holotype males. <bold>A</bold><italic><tp:taxon-name><tp:taxon-name-part taxon-name-part-type="genus" reg="Asianopis">A.</tp:taxon-name-part> <tp:taxon-name-part taxon-name-part-type="species" reg="zhuanghaoyuni">zhuanghaoyuni</tp:taxon-name-part></tp:taxon-name></italic> sp. nov. <bold>B</bold><italic><tp:taxon-name><tp:taxon-name-part taxon-name-part-type="genus" reg="Asianopis">A.</tp:taxon-name-part> <tp:taxon-name-part taxon-name-part-type="species" reg="wangi">wangi</tp:taxon-name-part></tp:taxon-name></italic> sp. nov.</p></caption><graphic xmlns:xlink="http://www.w3.org/1999/xlink" xlink:href="zookeys-911-067-g020.jpg" position="float" orientation="portrait" xlink:type="simple" id="oo_380032.jpg"><uri content-type="original_file" xlink:type="simple">https://binary.pensoft.net/fig/380032</uri></graphic></fig><fig id="F21" position="float" orientation="portrait"><object-id xmlns:xlink="http://www.w3.org/1999/xlink" content-type="doi" xlink:type="simple">10.3897/zookeys.911.38761.figure21</object-id><object-id xmlns:xlink="http://www.w3.org/1999/xlink" content-type="arpha" xlink:type="simple">CF38CE57-1BE0-52AC-92E5-BCBAD8135160</object-id><label>Figure 21.</label><caption><p>Embolic tips of four species of <italic><tp:taxon-name><tp:taxon-name-part taxon-name-part-type="genus" reg="Asianopis">Asianopis</tp:taxon-name-part></tp:taxon-name></italic> gen. nov. <bold>A</bold><italic><tp:taxon-name><tp:taxon-name-part taxon-name-part-type="genus" reg="Asianopis">A.</tp:taxon-name-part> <tp:taxon-name-part taxon-name-part-type="species" reg="liukuensis">liukuensis</tp:taxon-name-part></tp:taxon-name></italic> (Yin, Griswold &amp; Yan, 2002) comb. nov. <bold>B</bold><italic><tp:taxon-name><tp:taxon-name-part taxon-name-part-type="genus" reg="Asianopis">A.</tp:taxon-name-part> <tp:taxon-name-part taxon-name-part-type="species" reg="wuchaoi">wuchaoi</tp:taxon-name-part></tp:taxon-name></italic> sp. nov. <bold>C</bold><italic><tp:taxon-name><tp:taxon-name-part taxon-name-part-type="genus" reg="Asianopis">A.</tp:taxon-name-part> <tp:taxon-name-part taxon-name-part-type="species" reg="zhuanghaoyuni">zhuanghaoyuni</tp:taxon-name-part></tp:taxon-name></italic> sp. nov. <bold>D</bold><italic><tp:taxon-name><tp:taxon-name-part taxon-name-part-type="genus" reg="Asianopis">A.</tp:taxon-name-part> <tp:taxon-name-part taxon-name-part-type="species" reg="wangi">wangi</tp:taxon-name-part></tp:taxon-name></italic> sp. nov.</p></caption><graphic xmlns:xlink="http://www.w3.org/1999/xlink" xlink:href="zookeys-911-067-g021.jpg" position="float" orientation="portrait" xlink:type="simple" id="oo_380033.jpg"><uri content-type="original_file" xlink:type="simple">https://binary.pensoft.net/fig/380033</uri></graphic></fig><fig id="F22" position="float" orientation="portrait"><object-id xmlns:xlink="http://www.w3.org/1999/xlink" content-type="doi" xlink:type="simple">10.3897/zookeys.911.38761.figure22</object-id><object-id xmlns:xlink="http://www.w3.org/1999/xlink" content-type="arpha" xlink:type="simple">739D710A-C438-57A9-8523-C01C72598308</object-id><label>Figure 22.</label><caption><p>Photos of four live spiders of <italic><tp:taxon-name><tp:taxon-name-part taxon-name-part-type="genus" reg="Asianopis">Asianopis</tp:taxon-name-part></tp:taxon-name></italic> gen. nov., including webs of two species of <italic><tp:taxon-name><tp:taxon-name-part taxon-name-part-type="genus" reg="Asianopis">Asianopis</tp:taxon-name-part></tp:taxon-name></italic> gen. nov. <bold>A</bold><italic><tp:taxon-name><tp:taxon-name-part taxon-name-part-type="genus" reg="Asianopis">A.</tp:taxon-name-part> <tp:taxon-name-part taxon-name-part-type="species" reg="liukuensis">liukuensis</tp:taxon-name-part></tp:taxon-name></italic> comb. nov., female <bold>B</bold><italic><tp:taxon-name><tp:taxon-name-part taxon-name-part-type="genus" reg="Asianopis">A.</tp:taxon-name-part> <tp:taxon-name-part taxon-name-part-type="species" reg="wuchaoi">wuchaoi</tp:taxon-name-part></tp:taxon-name></italic> sp. nov., female <bold>C</bold><italic><tp:taxon-name><tp:taxon-name-part taxon-name-part-type="genus" reg="Asianopis">A.</tp:taxon-name-part> <tp:taxon-name-part taxon-name-part-type="species" reg="wangi">wangi</tp:taxon-name-part></tp:taxon-name></italic> sp. nov., male <bold>D</bold><italic><tp:taxon-name><tp:taxon-name-part taxon-name-part-type="genus" reg="Asianopis">A.</tp:taxon-name-part> <tp:taxon-name-part taxon-name-part-type="species" reg="wangi">wangi</tp:taxon-name-part></tp:taxon-name></italic> sp. nov., female <bold>E</bold><italic><tp:taxon-name><tp:taxon-name-part taxon-name-part-type="genus" reg="Asianopis">A.</tp:taxon-name-part> <tp:taxon-name-part taxon-name-part-type="species" reg="zhuanghaoyuni">zhuanghaoyuni</tp:taxon-name-part></tp:taxon-name></italic> sp. nov., male <bold>F</bold><italic><tp:taxon-name><tp:taxon-name-part taxon-name-part-type="genus" reg="Asianopis">A.</tp:taxon-name-part> <tp:taxon-name-part taxon-name-part-type="species" reg="zhuanghaoyuni">zhuanghaoyuni</tp:taxon-name-part></tp:taxon-name></italic> sp. nov., female <bold>G</bold> Web of <italic><tp:taxon-name><tp:taxon-name-part taxon-name-part-type="genus" reg="Asianopis">A.</tp:taxon-name-part> <tp:taxon-name-part taxon-name-part-type="species" reg="liukuensis">liukuensis</tp:taxon-name-part></tp:taxon-name></italic> comb. nov. <bold>H</bold> Web of <italic><tp:taxon-name><tp:taxon-name-part taxon-name-part-type="genus" reg="Asianopis">A.</tp:taxon-name-part> <tp:taxon-name-part taxon-name-part-type="species" reg="wangi">wangi</tp:taxon-name-part></tp:taxon-name></italic> sp. nov.</p></caption><graphic xmlns:xlink="http://www.w3.org/1999/xlink" xlink:href="zookeys-911-067-g022.jpg" position="float" orientation="portrait" xlink:type="simple" id="oo_380034.jpg"><uri content-type="original_file" xlink:type="simple">https://binary.pensoft.net/fig/380034</uri></graphic></fig><fig id="F23" position="float" orientation="portrait"><object-id xmlns:xlink="http://www.w3.org/1999/xlink" content-type="doi" xlink:type="simple">10.3897/zookeys.911.38761.figure23</object-id><object-id xmlns:xlink="http://www.w3.org/1999/xlink" content-type="arpha" xlink:type="simple">26DB2995-A035-5569-A8D4-3C584173BB07</object-id><label>Figure 23.</label><caption><p>Distribution records of seven species of <italic><tp:taxon-name><tp:taxon-name-part taxon-name-part-type="genus" reg="Asianopis">Asianopis</tp:taxon-name-part></tp:taxon-name></italic> gen. nov. in Asia. <bold>1</bold><italic><tp:taxon-name><tp:taxon-name-part taxon-name-part-type="genus" reg="Asianopis">A.</tp:taxon-name-part> <tp:taxon-name-part taxon-name-part-type="species" reg="liukuensis">liukuensis</tp:taxon-name-part></tp:taxon-name></italic> comb. nov. <bold>2</bold><italic><tp:taxon-name><tp:taxon-name-part taxon-name-part-type="genus" reg="Asianopis">A.</tp:taxon-name-part> <tp:taxon-name-part taxon-name-part-type="species" reg="dumogae">dumogae</tp:taxon-name-part></tp:taxon-name></italic> sp. reval. comb. nov. <bold>3</bold><italic><tp:taxon-name><tp:taxon-name-part taxon-name-part-type="genus" reg="Asianopis">A.</tp:taxon-name-part> <tp:taxon-name-part taxon-name-part-type="species" reg="celebensis">celebensis</tp:taxon-name-part></tp:taxon-name></italic> comb. nov. <bold>4</bold><italic><tp:taxon-name><tp:taxon-name-part taxon-name-part-type="genus" reg="Asianopis">A.</tp:taxon-name-part> <tp:taxon-name-part taxon-name-part-type="species" reg="konplong">konplong</tp:taxon-name-part></tp:taxon-name></italic> comb. nov. <bold>5</bold><italic><tp:taxon-name><tp:taxon-name-part taxon-name-part-type="genus" reg="Asianopis">A.</tp:taxon-name-part> <tp:taxon-name-part taxon-name-part-type="species" reg="wangi">wangi</tp:taxon-name-part></tp:taxon-name></italic> sp. nov. <bold>6</bold><italic><tp:taxon-name><tp:taxon-name-part taxon-name-part-type="genus" reg="Asianopis">A.</tp:taxon-name-part> <tp:taxon-name-part taxon-name-part-type="species" reg="wuchaoi">wuchaoi</tp:taxon-name-part></tp:taxon-name></italic> sp. nov. <bold>7</bold><italic><tp:taxon-name><tp:taxon-name-part taxon-name-part-type="genus" reg="Asianopis">A.</tp:taxon-name-part> <tp:taxon-name-part taxon-name-part-type="species" reg="zhuanghaoyuni">zhuanghaoyuni</tp:taxon-name-part></tp:taxon-name></italic> sp. nov.</p></caption><graphic xmlns:xlink="http://www.w3.org/1999/xlink" xlink:href="zookeys-911-067-g023.jpg" position="float" orientation="portrait" xlink:type="simple" id="oo_380035.jpg"><uri content-type="original_file" xlink:type="simple">https://binary.pensoft.net/fig/380035</uri></graphic></fig><p><bold>Female</bold> paratype (Figs <xref ref-type="fig" rid="F2">2H, J</xref>, <xref ref-type="fig" rid="F16">16B, E, F</xref>, <xref ref-type="fig" rid="F18">18</xref>, <xref ref-type="fig" rid="F22">22F, H</xref>). Total length 22.60, carapace 5.90 long, 4.55 wide, opisthosoma 15.40 long, 5.90 wide. Eye sizes and interdistances: <abbrev xmlns:xlink="http://www.w3.org/1999/xlink" xlink:title="anterior median eye" id="ABBRID0EQ5AI" xlink:type="simple">AME</abbrev> 0.22, <abbrev xmlns:xlink="http://www.w3.org/1999/xlink" xlink:title="anterior lateral eye" id="ABBRID0EU5AI" xlink:type="simple">ALE</abbrev> 0.35, <abbrev xmlns:xlink="http://www.w3.org/1999/xlink" xlink:title="posterior median eye" id="ABBRID0EY5AI" xlink:type="simple">PME</abbrev> 1.08, <abbrev xmlns:xlink="http://www.w3.org/1999/xlink" xlink:title="posterior lateral eye" id="ABBRID0E35AI" xlink:type="simple">PLE</abbrev> 0.33, <abbrev xmlns:xlink="http://www.w3.org/1999/xlink" xlink:title="anterior median eye" id="ABBRID0EA6AI" xlink:type="simple">AME</abbrev>–<abbrev xmlns:xlink="http://www.w3.org/1999/xlink" xlink:title="anterior median eye" id="ABBRID0EE6AI" xlink:type="simple">AME</abbrev> 0.37, <abbrev xmlns:xlink="http://www.w3.org/1999/xlink" xlink:title="anterior median eye" id="ABBRID0EI6AI" xlink:type="simple">AME</abbrev>–<abbrev xmlns:xlink="http://www.w3.org/1999/xlink" xlink:title="anterior lateral eye" id="ABBRID0EM6AI" xlink:type="simple">ALE</abbrev> 1.22, <abbrev xmlns:xlink="http://www.w3.org/1999/xlink" xlink:title="posterior median eye" id="ABBRID0EQ6AI" xlink:type="simple">PME</abbrev>–<abbrev xmlns:xlink="http://www.w3.org/1999/xlink" xlink:title="posterior median eye" id="ABBRID0EU6AI" xlink:type="simple">PME</abbrev> 0.16, <abbrev xmlns:xlink="http://www.w3.org/1999/xlink" xlink:title="posterior median eye" id="ABBRID0EY6AI" xlink:type="simple">PME</abbrev>–<abbrev xmlns:xlink="http://www.w3.org/1999/xlink" xlink:title="posterior lateral eye" id="ABBRID0E36AI" xlink:type="simple">PLE</abbrev> 0.98, <abbrev xmlns:xlink="http://www.w3.org/1999/xlink" xlink:title="anterior median eye" id="ABBRID0EAABI" xlink:type="simple">AME</abbrev>–<abbrev xmlns:xlink="http://www.w3.org/1999/xlink" xlink:title="posterior median eye" id="ABBRID0EEABI" xlink:type="simple">PME</abbrev> 0.081, <abbrev xmlns:xlink="http://www.w3.org/1999/xlink" xlink:title="anterior lateral eye" id="ABBRID0EIABI" xlink:type="simple">ALE</abbrev>–<abbrev xmlns:xlink="http://www.w3.org/1999/xlink" xlink:title="posterior lateral eye" id="ABBRID0EMABI" xlink:type="simple">PLE</abbrev> 1.61. Clypeus height 0.59. (<italic>n</italic> = 1). Chelicerae with four promarginal and 10 or 11 (10 (<italic>n</italic> = 2), 11 (<italic>n</italic> = 1)) retromarginal teeth. Leg measurements: Leg I: 49.68 (14.80 + 15.83 + 16.02 + 3.03), leg II: 46.08 (14.71 + 15.20 + 13.33 + 2.84), leg III: 27.79 (9.73 + 9.41 + 7.18 + 1.47), leg IV: 26.78 (9.02 + 9.61 + 6.86 + 1.29). Leg formula: 1234.</p><p>Epigyne (Fig. <xref ref-type="fig" rid="F18">18</xref>) with a median plate, <abbrev xmlns:xlink="http://www.w3.org/1999/xlink" xlink:title="copulatory duct" id="ABBRID0E3ABI" xlink:type="simple">CD</abbrev> with 7–8 turns, S oval, <abbrev xmlns:xlink="http://www.w3.org/1999/xlink" xlink:title="spermathecal duct" id="ABBRID0EABBI" xlink:type="simple">SpD</abbrev> consistently thin.</p></tp:treatment-sec><tp:treatment-sec sec-type="distribution" id="SECID0EEBBI"><title>Distribution.</title><p>China (Fujian).</p></tp:treatment-sec><tp:treatment-sec><!--Section generated to contain objects referenced in tp:taxon-treatment.--><fig id="F2" position="float" orientation="portrait"><object-id xmlns:xlink="http://www.w3.org/1999/xlink" content-type="doi" xlink:type="simple">10.3897/zookeys.911.38761.figure2</object-id><object-id xmlns:xlink="http://www.w3.org/1999/xlink" content-type="arpha" xlink:type="simple">FE228848-15E5-5997-93CA-A24347A452EB</object-id><label>Figure 2.</label><caption><p>Prosoma (frontal view, upper ♂, lower ♀) (<bold>A–D</bold>), chelicerae (<bold>E–H</bold>) and leg I (<bold>I–J</bold>). Figures <bold>A</bold> and <bold>C</bold> modified from <xref ref-type="bibr" rid="B4">Coddington et al. (2012)</xref>. <bold>A</bold><italic><tp:taxon-name><tp:taxon-name-part taxon-name-part-type="genus" reg="Deinopis">Deinopis</tp:taxon-name-part> <tp:taxon-name-part taxon-name-part-type="species" reg="spinosa">spinosa</tp:taxon-name-part></tp:taxon-name></italic><bold>B</bold><italic><tp:taxon-name><tp:taxon-name-part taxon-name-part-type="genus" reg="Asianopis">Asianopis</tp:taxon-name-part> <tp:taxon-name-part taxon-name-part-type="species" reg="liukuensis">liukuensis</tp:taxon-name-part></tp:taxon-name></italic> comb. nov. <bold>C</bold><italic><tp:taxon-name><tp:taxon-name-part taxon-name-part-type="genus" reg="Menneus">Menneus</tp:taxon-name-part> <tp:taxon-name-part taxon-name-part-type="species" reg="dromedarius">dromedarius</tp:taxon-name-part></tp:taxon-name></italic><bold>D</bold><italic><tp:taxon-name><tp:taxon-name-part taxon-name-part-type="genus" reg="Asianopis">Asianopis</tp:taxon-name-part> <tp:taxon-name-part taxon-name-part-type="species" reg="zhuanghaoyuni">zhuanghaoyuni</tp:taxon-name-part></tp:taxon-name></italic> sp. nov. <bold>E</bold> Chelicerae of male <italic><tp:taxon-name><tp:taxon-name-part taxon-name-part-type="genus" reg="Asianopis">A.</tp:taxon-name-part> <tp:taxon-name-part taxon-name-part-type="species" reg="liukuensis">liukuensis</tp:taxon-name-part></tp:taxon-name></italic> comb. nov. <bold>F</bold> Chelicerae of female <italic><tp:taxon-name><tp:taxon-name-part taxon-name-part-type="genus" reg="Asianopis">A.</tp:taxon-name-part> <tp:taxon-name-part taxon-name-part-type="species" reg="liukuensis">liukuensis</tp:taxon-name-part></tp:taxon-name></italic> comb. nov. (Arrows indicate the denticles) <bold>G</bold> Chelicerae of male <italic><tp:taxon-name><tp:taxon-name-part taxon-name-part-type="genus" reg="Asianopis">A.</tp:taxon-name-part> <tp:taxon-name-part taxon-name-part-type="species" reg="zhuanghaoyuni">zhuanghaoyuni</tp:taxon-name-part></tp:taxon-name></italic> sp. nov. <bold>H</bold> Chelicerae of female <italic><tp:taxon-name><tp:taxon-name-part taxon-name-part-type="genus" reg="Asianopis">A.</tp:taxon-name-part> <tp:taxon-name-part taxon-name-part-type="species" reg="zhuanghaoyuni">zhuanghaoyuni</tp:taxon-name-part></tp:taxon-name></italic> sp. nov. <bold>I</bold> Left leg I of female <italic><tp:taxon-name><tp:taxon-name-part taxon-name-part-type="genus" reg="Asianopis">A.</tp:taxon-name-part> <tp:taxon-name-part taxon-name-part-type="species" reg="liukuensis">liukuensis</tp:taxon-name-part></tp:taxon-name></italic> comb. nov. Arrow shows enlarged femur <bold>J</bold> Left leg I of female <italic><tp:taxon-name><tp:taxon-name-part taxon-name-part-type="genus" reg="Asianopis">A.</tp:taxon-name-part> <tp:taxon-name-part taxon-name-part-type="species" reg="zhuanghaoyuni">zhuanghaoyuni</tp:taxon-name-part></tp:taxon-name></italic> sp. nov.</p></caption><graphic xmlns:xlink="http://www.w3.org/1999/xlink" xlink:href="zookeys-911-067-g002.jpg" position="float" orientation="portrait" xlink:type="simple" id="oo_380014.jpg"><uri content-type="original_file" xlink:type="simple">https://binary.pensoft.net/fig/380014</uri></graphic></fig></tp:treatment-sec><ref-list><ref id="B4"><mixed-citation xmlns:xlink="http://www.w3.org/1999/xlink" xlink:type="simple"><person-group><name name-style="western"><surname>Coddington</surname><given-names>JA</given-names></name><name name-style="western"><surname>Kuntner</surname><given-names>M</given-names></name><name name-style="western"><surname>Opell</surname><given-names>BD</given-names></name></person-group> (<year>2012</year>) <article-title>Systematics of the spider family <tp:taxon-name><tp:taxon-name-part taxon-name-part-type="family">Deinopidae</tp:taxon-name-part></tp:taxon-name> with a revision of the genus <italic><tp:taxon-name><tp:taxon-name-part taxon-name-part-type="genus">Menneus</tp:taxon-name-part></tp:taxon-name></italic>.</article-title><source>Smithsonian Contributions to Zoology</source><volume>636</volume>: <fpage>1</fpage>–<lpage>61</lpage>. <ext-link xlink:type="simple" ext-link-type="doi" xlink:href="10.5479/si.00810282.636.1">https://doi.org/10.5479/si.00810282.636.1</ext-link></mixed-citation></ref><ref id="B10"><mixed-citation xmlns:xlink="http://www.w3.org/1999/xlink" xlink:type="simple"><person-group><name name-style="western"><surname>Logunov</surname><given-names>DV</given-names></name></person-group> (<year>2018</year>) <article-title>A new ogre-faced spider species of the genus <italic><tp:taxon-name><tp:taxon-name-part taxon-name-part-type="genus">Deinopis</tp:taxon-name-part></tp:taxon-name></italic> MacLeay, 1839 from Vietnam (<tp:taxon-name><tp:taxon-name-part taxon-name-part-type="order">Aranei</tp:taxon-name-part></tp:taxon-name>: <tp:taxon-name><tp:taxon-name-part taxon-name-part-type="family">Deinopidae</tp:taxon-name-part></tp:taxon-name>).</article-title><source><tp:taxon-name><tp:taxon-name-part taxon-name-part-type="phylum">Arthropoda</tp:taxon-name-part></tp:taxon-name> Selecta</source><volume>27</volume>(<issue>2</issue>): <fpage>139</fpage>–<lpage>142</lpage>. <ext-link xlink:type="simple" ext-link-type="doi" xlink:href="10.15298/arthsel.27.2.05">https://doi.org/10.15298/arthsel.27.2.05</ext-link></mixed-citation></ref></ref-list></tp:taxon-treatment>
